# Supplementary material for: Dissolved trace elements and nutrients in the North Sea—a current baseline
Source: Environ Monit Assess. 2024 May 11;196(6):539. doi: 10.1007/s10661-024-12675-2 (PMC11088546; doi:10.1007/s10661-024-12675-2)
Supplement: Supplementary file 1 — Supplementary file1 (XLSX 164 KB) [file 10661_2024_12675_MOESM1_ESM.xlsx]

## Sheet: information
Dissolved trace elements and nutrients in the North Sea – a current baseline
Anna Siemsa ,b , Tristan Zimmermanna , Tina Sandersc , Daniel Pröfrocka,*
a Helmholtz-Zentrum Hereon, Institute of Coastal Environmental Chemistry, Geesthacht, Germany
b Universität Hamburg, Department of Chemistry, Inorganic and Applied Chemistry, Hamburg, Germany
c Helmholtz-Zentrum Hereon, Institute of Carbon Cycles, Geesthacht, Germany
*corresponding author: daniel.proefrock@hereon.de
Journal: Environmental Monitoring and Assessment (Springer)
Information: All measured concentrations are given in this table, including values below the limits of quantification and detection (LOQ and LOD). LODs and LOQs are given in Table S2.

## Sheet: data
bottle	station_cast	station	campaign	region	date	time	long_E	lat_N	Elevation	depth_m	depth_cat	salinity_psu	Cd_conc_ng_L	Cd_uncertainty_ng_L	Ce_conc_ng_L	Ce_uncertainty_ng_L	Co_conc_ng_L	Co_uncertainty_ng_L	Cu_conc_ng_L	Cu_uncertainty_ng_L	Dy_conc_ng_L	Dy_uncertainty_ng_L	Er_conc_ng_L	Er_uncertainty_ng_L	Eu_conc_ng_L	Eu_uncertainty_ng_L	Fe_conc_ng_L	Fe_uncertainty_ng_L	Gd_conc_ng_L	Gd_uncertainty_ng_L	Ho_conc_ng_L	Ho_uncertainty_ng_L	La_conc_ng_L	La_uncertainty_ng_L	Lu_conc_ng_L	Lu_uncertainty_ng_L	Mn_conc_ng_L	Mn_uncertainty_ng_L	Mo_conc_ng_L	Mo_uncertainty_ng_L	Nd_conc_ng_L	Nd_uncertainty_ng_L	NH4_conc_µmol_L	NH4_uncertainty_µmol_L	Ni_conc_ng_L	Ni_uncertainty_ng_L	NO2_conc_µmol_L	NO2_uncertainty_µmol_L	NO3_conc_µmol_L
1	2_2	2	HE586	German Bight	2021-10-05	0.255231	7.5641	54.4708	-19.7	20.46	bottom	32.6922	13.7	2.1	1.98	0.19	26.5	0.9	369	15	1.23	0.07	1.15	0.04	0.169	0.022	150	26	1.57	0.06	0.3307	0.0022	2.4	0.07	0.18	0.005	712	29	9412	29	2.26	0.15	0.7	0.06	345	18	0.088	0.008	1.31
5	2_2	2	HE586	German Bight	2021-10-05	0.256736	7.5641	54.4708	-19.7	11.145	middle	32.6325	13.4	0.6	1.92	0.04	29.6	0.4	345	13	1.22	0.04	1.125	0.014	0.155	0.005	143	11	1.6	-	0.322	0.005	2.37	0.11	0.164	0.016	841	19	9300	600	2.1654	0.002	0.749	0.007	359	11	0.084	0.002	1.18
9	2_2	2	HE586	German Bight	2021-10-05	0.257569	7.5641	54.4708	-19.7	2.754	surface	32.6374	12.6	2.1	2.31	0.21	30	3	360	30	1.33	0.11	1.15	0.08	0.1816	0.0014	206	25	3.24	0.26	0.34	0.03	3.01	0.23	0.194	0.015	800	80	8200	1200	2.717	0.008	0.753	0.006	350	40	0.078	0.001	1.3
1	3_1	3	HE586	German Bight	2021-10-05	0.527049	7.6152	54.4978	-20.9	20.17	bottom	32.7802	13.54	0.07	1.92	0.26	25	4	300	40	1.1782	0.0017	1.052	0.016	0.15	0.016	150	40	1.53	0.13	0.3044	0.0004	2.28	0.22	0.21	0.06	640	100	8800	1900	2	0.3	0.42	0.07	320	60	0.052	0.001	1.08
5	3_1	3	HE586	German Bight	2021-10-05	0.528079	7.6152	54.4978	-20.9	11.368	middle	32.7221	13.3	1.9	1.92	0.19	28.27	0.15	324	14	1.241	0.015	1.133	0.022	0.168	0.006	150	11	1.55	0.12	0.327	0.016	2.52	0.15	0.151	0.005	762.8	2.8	9100	900	2.21	0.07	0.353	0.022	361.8	1	0.056	0.002	1.11
9	3_1	3	HE586	German Bight	2021-10-05	0.529259	7.6152	54.4978	-20.9	6.344	surface	32.7061	13.5	0.9	2.17	0.06	30.3	1	335	9	1.39	0.04	1.25	0.04	0.187	0.017	210	110	1.85	0.07	0.371	0.018	2.96	0.08	0.163	0.011	910	40	9500	30	2.64	0.11	0.41	0.03	359	11	0.058	-	1.06
1	4_1	4	HE586	German Bight	2021-10-05	0.772396	7.5063	54.53	-22.6	22.964	bottom	32.8846	13.5	1.1	1.85	0.04	25.33	0.28	290	9	1.28	0.07	1.15	0.07	0.174	0.013	124.4	2.6	1.674	0.017	0.343	0.014	2.55	0.04	0.24	0.08	538.3	0.8	9300	400	2.31	0.06	0.262	0.004	335	11	0.036	0.003	1.04
5	4_1	4	HE586	German Bight	2021-10-05	0.773252	7.5063	54.53	-22.6	12.027	middle	32.8848	13.16	0.2	2	0.3	26.7	0.3	309	6	1.31	0.09	1.17	0.04	0.174	0.01	170	110	1.71	0.15	0.34	0.003	2.76	0.27	0.159	0.022	583	23	9500	700	2.46	0.2	0.273	0.007	340	14	0.034	0.001	1.01
9	4_1	4	HE586	German Bight	2021-10-05	0.7739	7.5063	54.53	-22.6	3.084	surface	32.8853	12.4	0.7	1.89	0.19	23.9	0.6	292	6	1.14	0.08	1.016	0.016	0.1551	0.0024	130	40	1.54	0.04	0.307	0.008	2.42	0.19	0.13	0.01	518	16	8800	400	2.15	0.14	0.261	0.006	316	12	0.036	-	0.98
1	5_1	5	HE586	German Bight	2021-10-06	0.0267824	7.5917	54.5397	-22	21.946	bottom	32.8786	12.43	0.15	1.82	0.09	27.9	1.3	321	16	1.156	0.021	1.035	0.017	0.151	0.02	200	90	3.06	0.23	0.2933	0.0004	2.48	0.06	0.17089	0.00025	578.98	0.21	8800	700	2.35	0.15	0.34	0.12	350	19	0.037	0.006	0.99
5	5_1	5	HE586	German Bight	2021-10-06	0.0281713	7.5917	54.5397	-22	11.769	middle	32.8132	13.177	0.014	1.872	0.013	25.9	0.5	304	12	1.26	0.13	1.11	0.04	0.154	0.019	124.4	1.1	1.63	0.19	0.326	0.021	2.396	0.023	0.164	0.011	610	60	9100	300	2.162	0.008	0.33	0.001	339	5	0.04	0.001	0.95
9	5_1	5	HE586	German Bight	2021-10-06	0.02875	7.5917	54.5397	-22	6.098	surface	32.8133	12.14	0.28	1.73	0.08	24.8	0.4	298	7	0.972	0.021	0.9051	0.0009	0.127	0.016	150	70	1.41	0.1	0.255	0.007	1.92	0.1	0.115	0.018	569	14	8700	400	1.73	0.06	0.342	0.009	324	6	0.043	0.001	1.01
1	7_1	7	HE586	German Bight	2021-10-06	0.402998	7.413	54.8989	-21.5	22.674	bottom	33.0224	13.3	2.4	1.43	0.06	27.6	1	315.98	0.04	0.52	0.03	0.45	0.016	0.064	0.006	163	23	2.48	0.18	0.121	0.005	1.22	0.07	0.071	0.003	418.82	0.15	9300	600	1.02	0.05	0.35	0.23	349	11	0.034	0.001	0.9
5	7_1	7	HE586	German Bight	2021-10-06	0.403981	7.413	54.8989	-21.5	12.23	middle	33.0229	6.84	0.22	0.96	0.09	15.4	1	192	8	0.43	0.04	0.392	0.018	0.055	0.01	113	15	1.63	0.07	0.109	0.006	1.139	0.005	0.0455	0.0018	236	12	5600	600	0.94	0.13	0.184	0.019	201	15	0.036	-	1.03
9	7_1	7	HE586	German Bight	2021-10-06	0.404537	7.413	54.8989	-21.5	6.558	surface	33.0248	10	5	1.5	0.4	21	10	260	110	0.539	0.018	0.471	0.013	0.072	0.007	122	11	1.02	0.2	0.133	0.006	1.5	0.7	0.034	0.016	340	150	8000	4000	1.03	0.14	0.168	0.009	270	130	0.034	-	1.08
1	8_2	8	HE586	Skagerrak	2021-10-07	0.26559	7.9979	57.8301	-510.6	511.111	bottom	35.1077	10.7	1.5	0.27	0.08	2.4	0.4	80	11	0.26	0.07	0.27	0.05	0.02	0.006	160	30	0.21	0.04	0.066	0.021	0.8	0.14	0.0083	0.0003	2100	400	6300	1200	0.54	0.13	0	-	130	21	0.038	0.001	11.21
2	8_2	8	HE586	Skagerrak	2021-10-07	0.270822	7.9979	57.8301	-510.6	252.066	middle	35.1065	20.48	0.08	1.2	0.3	3.48	0.04	95.8	1.4	0.64	0.12	0.61	0.13	0.083	0.008	130	100	0.63	0.14	0.1849	0.0007	2.12	0.13	0.054	0.012	320	100	9000	3000	1.53	0.2	0	-	213.6	0.3	0.021	0.002	11.641
3	8_2	8	HE586	Skagerrak	2021-10-07	0.273079	7.9979	57.8301	-510.6	152.262	middle	35.112	21.9	0.7	1.43	0.19	5.616	0.016	104	9	0.75	0.06	0.69	0.07	0.091	0.009	150	120	0.637	0.02	0.21	0.005	2.4	0.06	0.056	0.012	594	22	10300	1600	1.77	0.13	0	-	214	10	0.021	0.006	10.4
4	8_2	8	HE586	Skagerrak	2021-10-07	0.275775	7.9979	57.8301	-510.6	41.456	middle	34.7255	11.87	0.17	2.2	1.1	6.1	1	156	9	0.865	0.02	0.73	0.022	0.131	0.024	200	110	0.91	0.15	0.219	0.01	3.3	0.6	0.081	0.008	331	1.4	8997	27	2.6	0.4	0	-	250	100	0.342	0.002	3.054
5	8_2	8	HE586	Skagerrak	2021-10-07	0.277025	7.9979	57.8301	-510.6	15.7	middle	30.5764	9.4	2	1.304	0.012	7.7	1.8	200	50	0.879	0.007	0.85	0.24	0.12	0.026	70	40	0.87	0.19	0.25	0.04	3.1	0.3	0.105	0.022	210	40	6900	1600	2.4	0.3	0.012	0.008	240	50	0.045	-	1.04
8	8_2	8	HE586	Skagerrak	2021-10-07	0.27794	7.9979	57.8301	-510.6	8.585	middle	29.9353	12.3	0.5	1.562	0.003	10.34	0.17	241.5	0.9	1.02	0.04	0.97	0.03	0.124	0.007	80	19	0.96	0.04	0.266	0.015	3.2	0.04	0.131	0.004	378	20	8200	600	2.53	0.03	0	-	315.1	2.5	0.008	0.002	0.91
11	8_2	8	HE586	Skagerrak	2021-10-07	0.278565	7.9979	57.8301	-510.6	3.304	surface	29.9124	11.81	0.22	1.95	0.016	8.74	0.19	223	6	0.97	0.04	0.91	0.06	0.11	0.013	152	26	1.31	0.04	0.261	0.016	2.72	0.11	0.142	0.013	467	15	8140	270	2.35	0.04	0	-	223	7	0.012	0.001	0.94
1	9_1	9	HE586	Skagerrak	2021-10-07	0.484016	8.496	57.9966	-515.7	514.594	bottom	35.115	13.5	2.4	0.33	0.09	0.91	0.19	86	17	0.29	0.05	0.33	0.08	0.03	0.005	87	19	0.22	0.04	0.085	0.025	0.75	0.14	0.0011	0.0023	1580	260	7800	1700	0.55	0.07	0	-	160	30	0.018	0.002	11.52
2	9_1	9	HE586	Skagerrak	2021-10-07	0.488113	8.496	57.9966	-515.7	268.71	middle	35.1174	17	0.4	1.35	0.12	2.8	0.5	54	26	0.45	0.05	0.442	0.02	0.05	0.004	44.1	0.7	0.421	0.005	0.116	0.0011	1.74	0.14	0.053	0.021	478	17	8200	300	1.13	0.06	0.12	0.27	207	27	0.025	0.014	11.1
3	9_1	9	HE586	Skagerrak	2021-10-07	0.490208	8.496	57.9966	-515.7	151.571	middle	35.0131	20.7	0.7	1.69	0.05	5	0.13	102.1	1.1	0.87	0.04	0.81	0.06	0.12	0.006	107	20	0.738	0.017	0.229	0.006	2.72	0.06	0.072	0.021	528	12	9900	500	2.13	0.06	0.01	0.1	218.6	1.4	0.027	0.011	10.1
4	9_1	9	HE586	Skagerrak	2021-10-07	0.492257	8.496	57.9966	-515.7	121.432	middle	35.0948	18.5	0.5	1.28	0.07	5.468	0.011	120	60	0.647	0.022	0.61	0.04	0.083	0.006	170	140	0.533	0.023	0.1757	0.0004	2.049	0.013	0.0295	0.0009	630	6	8800	600	1.49	0.07	0	-	196	21	0.022	0.002	11.43
5	9_1	9	HE586	Skagerrak	2021-10-07	0.493588	8.496	57.9966	-515.7	80.57	middle	35.0421	17	5	1.5	0.5	7.3	2.1	93	28	0.6	0.14	0.54	0.15	0.076	0.019	109	15	0.56	0.1	0.15	0.04	2.1	0.3	0.049	0.021	950	270	9079	16	1.62	0.25	0.01	0.1	180	50	0.023	0.008	8.3
6	9_1	9	HE586	Skagerrak	2021-10-07	0.494745	8.496	57.9966	-515.7	44.75	middle	34.8087	13.6	1.9	1.8	0.19	4.5	0.5	113	13	1.02	0.11	0.88	0.09	0.1308	0.0012	80	25	0.93	0.12	0.27	0.03	3.6	0.4	0.078	0.01	236	23	9600	1600	2.8	0.3	0	-	213	24	0.133	0.002	3.132
7	9_1	9	HE586	Skagerrak	2021-10-07	0.495775	8.496	57.9966	-515.7	15.52	middle	30.7015	12.04	0.17	2.48	0.18	10.9	0.5	238	13	1.15	0.07	1.02	0.08	0.147	0.016	100	40	1.16	0.09	0.305	0.012	4.1	0.4	0.128	0.009	349	24	8300	220	3.2	0.06	0	-	311	9	0.017	-	0.85
10	9_1	9	HE586	Skagerrak	2021-10-07	0.497234	8.496	57.9966	-515.7	2.516	surface	28.9319	9.6	2.4	1.7	0.7	10.1	2.7	230	60	0.92	0.26	0.83	0.19	0.11	0.04	160	50	1.21	0.22	0.24	0.06	3.4	0.7	0.13	0.05	420	120	6800	2000	2.6	0.5	0	-	290	80	0.012	0.001	0.86
1	10_1	10	HE586	Skagerrak	2021-10-07	0.655949	8.9133	58.3288	-369.8	263.511	bottom	35.0739	20.7	1.1	1.91	0.21	7.71	0.03	105	7	0.75	0.07	0.7	0.04	0.102	0.01	290	120	0.64	0.07	0.203	0.018	2.17	0.27	0.073	0.015	1405	16	9300	700	1.69	0.18	0	-	213	9	0.032	-	11
2	10_1	10	HE586	Skagerrak	2021-10-07	0.659306	8.9133	58.3288	-369.8	100.892	middle	34.9467	16	5	1.5	0.5	6.2	2	100	30	0.69	0.18	0.62	0.18	0.09	0.03	120	60	0.56	0.17	0.18	0.05	2.09	0.25	0.04	0.03	450	140	8400	2900	1.6	0.3	0	-	180	60	0.092	0.001	7.68
3	10_1	10	HE586	Skagerrak	2021-10-07	0.66037	8.9133	58.3288	-369.8	70.342	middle	34.2555	13.92	0.24	1.651	0.019	9.1	0.6	190	40	0.83	0.15	0.78	0.09	0.107	0.013	400	300	1.01	0.24	0.217	0.029	2.8	0.5	0.096	0.01	157.2	0.7	8500	800	2.2	0.4	2.108	0.02	270	30	0.179	0.002	1.9
4	10_1	10	HE586	Skagerrak	2021-10-07	0.661238	8.9133	58.3288	-369.8	39.404	middle	33.4453	12.59	0.06	1.77	0.16	13.3	2.4	228	29	0.98	0.06	0.947	0.006	0.127	0.009	180	70	0.96	0.06	0.257	0.021	2.71	0.12	0.117	0.013	310	60	8500	1900	2.3252	0.002	0.883	0.019	280	30	0.025	0.001	1.05
9	10_1	10	HE586	Skagerrak	2021-10-07	0.664294	8.9133	58.3288	-369.8	3.381	surface	29.7709	12.8	0.9	14.5	1.6	17.3	1.7	512	5	2.7	0.3	2.05	0.22	0.39	0.05	830	110	3.7	0.6	0.63	0.06	16.47	0.04	0.32	0.04	810	40	7900	1500	13.2	1.1	0.432	0.015	339.5	1.1	0.155	0.001	1.65
1	12_1	12	HE586	Skagerrak	2021-10-08	0.190729	9.7757	57.6597	-26.2	27.308	bottom	32.4735	14.05	0.1	1.62	0.04	22	4	340	50	0.749	0.015	0.737	0.005	0.113	0.026	155.17	0.12	1.32	0.05	0.23	0.03	1.75	0.06	0.3	0.21	260	40	8200	1700	1.33	0.004	2.22	0.03	350	50	0.133	0.006	1.64
5	12_1	12	HE586	Skagerrak	2021-10-08	0.19228	9.7757	57.6597	-26.2	13.996	middle	32.4061	14.67	0.12	2.1	0.4	24.066	0.005	320	50	0.819	0.004	0.754	0.026	0.0967	0.0003	200	60	1.4	0.3	0.218	0.015	1.99	0.13	0.14	0.03	250	40	8300	1700	1.61	0.11	2.417	0.003	360	60	0.14	0.001	1.55
9	12_1	12	HE586	Skagerrak	2021-10-08	0.192998	9.7757	57.6597	-26.2	3.576	surface	32.4021	12.9	1.8	1.9502	0.0019	21.7	2.8	332	20	0.96	0.02	0.892	0.009	0.118	0.009	170	40	1.37	0.16	0.255	0.013	2.47	0.12	0.115	0.006	241	27	7900	900	2.001	0.005	2.439	0.007	340	40	0.139	0.002	1.62
1	13_1	13	HE586	Skagerrak	2021-10-08	0.311042	9.5709	58.0796	-450.8	440.745	bottom	35.1096	16.2431	0.00025	1	0.5	3.09	0.06	100.86	0.23	0.39	0.017	0.37	0.04	0.04	0.01	320	40	0.3616	0.0024	0.102	0.004	1.24	0.13	0.034	0.005	2690	270	8600	1400	0.99	0.24	0.06	0.06	188	18	0.058	0.002	11.44
2	13_1	13	HE586	Skagerrak	2021-10-08	0.315845	9.5709	58.0796	-450.8	252.762	middle	35.1114	13.5	2.9	0.919	0.012	1.41	0.23	70	12	0.59	0.08	0.54	0.08	0.076	0.012	57	13	0.5	0.12	0.159	0.029	1.94	0.2	0.05	0.04	139	23	7200	1500	1.45	0.17	0	-	160	30	0.022	-	11.24
3	13_1	13	HE586	Skagerrak	2021-10-08	0.319306	9.5709	58.0796	-450.8	61.129	middle	35.0412	17.4	1.3	1.6	0.6	3	0.3	86	16	0.76	0.1	0.733	0.004	0.103	0.02	120	110	0.66	0.1	0.206	0.021	2.4	0.4	0.051	0.015	117	24	8500	1100	1.9	0.3	0	-	185	18	0.026	0.004	10.53
6	13_1	13	HE586	Skagerrak	2021-10-08	0.320359	9.5709	58.0796	-450.8	41.481	middle	34.8636	12	4	1.6	0.5	2.7	0.8	115	8	0.75	0.24	0.64	0.21	0.1	0.04	52	14	0.72	0.27	0.19	0.07	2.8	0.9	0.06	0.04	150	40	7700	2500	2.3	0.7	0	-	160	50	0.052	0.003	4.06
7	13_1	13	HE586	Skagerrak	2021-10-08	0.321088	9.5709	58.0796	-450.8	35.219	middle	34.7844	11.6	1.4	1.98	0.12	3.68	0.06	118	23	0.98	0.05	0.85	0.06	0.1393	0.0003	90	40	0.87	0.03	0.255	0.025	3.4	0.4	0.1	0.04	197	24	8800	1400	2.65	0.25	0	-	193	25	0.166	0.002	2.5
8	13_1	13	HE586	Skagerrak	2021-10-08	0.322188	9.5709	58.0796	-450.8	18.018	middle	33.071	7.7	1.2	1.038	0.027	5	0.7	118	14	0.77	0.16	0.66	0.16	0.1	0.03	50	22	0.74	0.2	0.2	0.04	2.9	1.1	0.049	0.02	112	11	5800	900	1.915	0.027	0.01	0.024	167	24	0.155	0.001	1.7
11	13_1	13	HE586	Skagerrak	2021-10-08	0.323021	9.5709	58.0796	-450.8	3.229	surface	29.0922	9.6	2	1.6	0.5	9.3	2.2	220	50	0.9	0.07	0.782	0.003	0.112	0.013	260	260	1.23	0.05	0.23	0.005	3.36	0.23	0.111	0.02	312	0.5	7200	1600	2.66	0.22	0	-	280	60	0.013	0.002	0.92
1	14_1	14	HE586	Skagerrak	2021-10-08	0.445405	9.3463	58.0014	-448.3	438.65	bottom	35.1083	16.67	0.2	0.474	0.016	3.25	0.05	104.3	2.7	0.4	0.0011	0.439	0.011	0.051	0.004	340	26	0.302	0.004	0.1268	0.0008	0.99	0.03	0.095	0.011	3510	80	9000	600	0.727	0.008	0	-	203	3	0.055	0.004	11.44
2	14_1	14	HE586	Skagerrak	2021-10-08	0.44941	9.3463	58.0014	-448.3	202.035	middle	35.0638	9	4	0.8	0.8	2.3	1.1	40	40	0.3	0.26	0.27	0.24	0.04	0.04	24	11	0.27	0.28	0.07	0.06	1.4	0.7	0.007	0.017	280	130	4700	2300	0.9	0.7	0	-	90	40	0.05	0.001	11.35
3	14_1	14	HE586	Skagerrak	2021-10-08	0.45037	9.3463	58.0014	-448.3	176.859	middle	35.0335	16.8	0.9	0.67	0.09	3.11	0.09	33.6	1.8	0.33	0.04	0.32	0.025	0.041	0.0026	63	4	0.26	0.03	0.094	0.007	1.117	0.008	0.07	0.03	388.59	0.21	7500	800	0.704	0.026	0.002	0.016	130	5	0.048	0.001	10.6
4	14_1	14	HE586	Skagerrak	2021-10-08	0.452477	9.3463	58.0014	-448.3	100.559	middle	34.9444	20	5	1.28	0.29	4.4	1	57	9	0.55	0.14	0.56	0.16	0.062	0.004	55	8	0.4231	0.0027	0.152	0.027	1.74	0.23	0.07	0.024	270	60	9900	2600	1.27	0.18	0	-	180	40	0.044	0.003	10.3
5	14_1	14	HE586	Skagerrak	2021-10-08	0.453681	9.3463	58.0014	-448.3	60.22	middle	34.8635	17	4	1.5	0.6	6.2	1.5	54	12	0.7	0.28	0.59	0.21	0.09	0.05	44	18	0.61	0.23	0.18	0.06	2.9	0.9	0.05	0.029	340	80	9000	2000	2.1	0.8	1.535	0.02	160	40	0.25	0.001	3.1
8	14_1	14	HE586	Skagerrak	2021-10-08	0.454919	9.3463	58.0014	-448.3	40.267	middle	34.9006	9.8	2.1	1.53	0.11	3.8686	0.0027	90	10	0.67	0.08	0.62	0.06	0.09	0.009	90	17	0.62	0.05	0.188	0.019	2	0.04	0.088	0.019	160	16	8400	1700	1.63	0.05	0.289	0.024	184.3	1.8	0.297	0.002	2.45
11	14_1	14	HE586	Skagerrak	2021-10-08	0.456111	9.3463	58.0014	-448.3	20.107	middle	33.5261	6.3	1.2	1.7	0.5	6.3	1.7	115	15	0.66	0.09	0.54	0.08	0.089	0.01	104	13	0.76	0.12	0.16	0.03	2.5	0.3	0.0485	0.0003	300	60	5600	1300	2.1	0.3	0	-	150	40	0.012	0.001	1.5
12	14_1	14	HE586	Skagerrak	2021-10-08	0.456597	9.3463	58.0014	-448.3	2.844	surface	31.5058	9.8	0.8	2.01	0.26	8.8	0.6	184	14	1.05	0.09	0.96	0.08	0.141	0.013	99	14	1.1	-	0.284	0.004	3.4	0.24	0.179	0.012	520	40	7300	900	2.76	0.14	0	-	250	13	0.01	0.002	0.95
1	18_1	18	HE586	Skagerrak	2021-10-08	0.616551	9.1286	58.1649	-649.8	643.74	bottom	35.1203	11.1	1.3	0.22	0.07	0.67	0.08	76	4	0.166	0.01	0.199	0.014	0.018	0.005	140	80	0.141	0.013	0.0529	0.001	0.434	0.007	0.029	0.007	842	22	6400	1000	0.3165	0.002	0	-	131	9	0.019	0.001	12.17
3	18_1	18	HE586	Skagerrak	2021-10-08	0.622512	9.1286	58.1649	-649.8	328.765	middle	35.1063	11	5	2.6	2.9	1.06	0.12	62	13	0.57	0.1	0.41	0.08	0.1	0.06	240	180	0.7	0.4	0.125	0.009	2.5	1	0.026	0.009	62.4	0.6	6100	2500	2.2	1.3	0	-	130	50	0.016	0.001	11.01
4	18_1	18	HE586	Skagerrak	2021-10-08	0.626343	9.1286	58.1649	-649.8	61.881	middle	35.1646	18.2	1.9	1.51	0.22	3.3	0.4	71	12	0.86	0.07	0.78	0.003	0.124	0.008	100	40	0.77	0.07	0.22555	0.00027	2.71	0.14	0.118	0.01	182	19	8100	1600	2.15	0.12	0	-	178	19	0.027	0.001	12
5	18_1	18	HE586	Skagerrak	2021-10-08	0.627269	9.1286	58.1649	-649.8	31.132	middle	34.8106	9.3	1.3	1.268	0.011	3.2	0.6	97.9	0.4	0.7	0.12	0.653	0.004	0.0925	0.0009	70	40	0.66	0.1	0.19	0.04	2.7	0.4	0.08	0.015	190	50	7260	50	2	0.3	0	-	154	19	0.185	0.001	2.9
9	18_1	18	HE586	Skagerrak	2021-10-08	0.628356	9.1286	58.1649	-649.8	11.259	middle	30.5394	12	1.2	2.5	0.6	8.9	0.6	204	22	1.314	-	1.16	0.06	0.173	0.024	133	12	1.36	0.09	0.353	0.02	4.3	0.4	0.31	0.1	253	19	8300	1300	3.5	0.4	0	-	288	20	0.028	-	0.88
8	18_1	18	HE586	Skagerrak	2021-10-08	0.627894	9.1286	58.1649	-649.8	15.843	middle	30.9482	12.03	0.13	4.187	0.017	11.179	0.027	250.9	0.6	1.53	0.07	1.32	0.06	0.21	0.021	171	3	1.6671	0.0024	0.403	0.026	5.8	0.6	0.2502	0.0007	470	30	8100	600	4.8	0.5	0	-	316.8	0.5	0.154	0.001	1.63
11	18_1	18	HE586	Skagerrak	2021-10-08	0.628808	9.1286	58.1649	-649.8	2.951	surface	29.4444	12.2	0.7	2.5	1	11.6	0.6	324	18	1.03	0.08	0.95	0.06	0.14	0.024	189	3	1.24	0.19	0.279	0.017	3.4	0.5	0.186	0.015	434	29	7700	500	2.8	0.5	0.4	0.6	339	8	0.04	0.03	1.8
1	24_1	24	HE586	Skagerrak	2021-10-09	0.259664	9.5367	58.2356	-682.7	683.313	bottom	35.1208	13.7	2.9	1.4	0.4	2.2	0.5	110	80	0.63	0.13	0.53	0.11	0.09	0.03	143	13	0.61	0.14	0.15	0.04	2.3	0.4	0.046	0.02	87	12	8500	2100	1.8	0.4	0	-	170	40	0.02	0.002	12.31
2	24_1	24	HE586	Skagerrak	2021-10-09	0.266458	9.5367	58.2356	-682.7	253.458	middle	35.1006	16.5	2.8	1.21	0.08	1.29	0.25	98	11	0.82	0.1	0.75	0.14	0.115	0.009	110	30	0.7	0.06	0.22	0.04	2.58	0.24	0.125	0.013	58	14	8900	1800	2.02	0.21	0.03	0.13	219.3	1.9	0.024	0.008	10.96
3	24_1	24	HE586	Skagerrak	2021-10-09	0.269769	9.5367	58.2356	-682.7	51.163	middle	34.9812	16.9	2.1	0.44	0.16	0.92	0.1	112	25	0.3	0.05	0.36	0.04	0.035	0.004	154	22	0.248	0.027	0.095	0.019	0.79	0.04	0.057	0.0021	1340	140	9000	1500	0.6	0.07	0	-	196	27	0.032	0.001	10.504
6	24_1	24	HE586	Skagerrak	2021-10-09	0.270694	9.5367	58.2356	-682.7	25.73	middle	34.7557	10.53	0.17	2.2	0.8	4.55	0.029	114	9	0.8993	0.002	0.74	0.03	0.118	0.025	90	30	0.87	0.18	0.216	0.006	3	0.4	0.088	0.012	246	24	8800	1100	2.6	0.5	0.012	0.002	220	60	0.229	0.001	1.04
9	24_1	24	HE586	Skagerrak	2021-10-09	0.27125	9.5367	58.2356	-682.7	18.377	middle	34.0516	11.7	0.4	2.32	0.25	6.29	0.1	161	4	1.2114	0.0022	1.017	0.011	0.164	0.012	130	50	1.1	0.14	0.308	0.013	3.82	0.18	0.168	0.018	271	8	9300	900	3.16	0.11	0.007	0.004	232.11	0.11	0.219	0.001	1.01
12	24_1	24	HE586	Skagerrak	2021-10-09	0.272488	9.5367	58.2356	-682.7	3.268	surface	29.0471	9.73	0.11	1.61	0.08	9.09	0.05	215.01	0.18	0.8	0.05	0.76	0.09	0.103	0.004	130	60	0.9	0.04	0.222	0.01	2.73	0.23	0.147	0.011	414	19	6600	300	2.07	0.25	0	-	279.47	0.06	0.016	0.002	0.96
1	25_1	25	HE586	Skagerrak	2021-10-09	0.597697	8.9261	57.3297	-22.4	23.534	bottom	32.2762	14.05	0.05	2.275	0.011	22.8	1	401	19	1.43	0.07	1.3	-	0.1756	0.0017	200	30	2.32	0.14	0.386	0.009	2.84	0.1	0.262	0.012	345	17	8100	900	2.57	0.18	1.053	0.021	390	23	0.09	0.003	1.5
5	25_1	25	HE586	Skagerrak	2021-10-09	0.598623	8.9261	57.3297	-22.4	10.856	middle	32.1525	14.2	1.8	2.8	0.3	23.2	2.2	440	50	1.44	0.13	1.31	0.14	0.19	0.017	240	50	2.46	0.26	0.388	0.02	3.1	0.3	0.26	0.03	440	60	8100	1100	2.64	0.004	1.086	0.01	390	40	0.098	0.001	1.34
9	25_1	25	HE586	Skagerrak	2021-10-09	0.599167	8.9261	57.3297	-22.4	2.569	surface	32.0266	14.7	2.2	3.3	0.7	23	4	440	70	1.4	0.07	1.27	0.06	0.2	0.04	350	160	2.43	0.21	0.38	0.03	3.4	0.7	0.37	0.12	479.4	0.5	8100	1800	2.7	0.5	0.982	0.006	426.2	2.9	0.103	0.001	1.46
1	26_1	26	HE586	Skagerrak	2021-10-09	0.723113	8.1757	57.1045	-24.7	25.385	bottom	33.4064	14.17	0.05	1.92	0.29	21.9	2.2	280	30	1.02	0.09	0.96	0.08	0.136	0.018	210	40	1.5	0.2	0.272	0.022	2.24	0.21	0.184	0.009	469.6	1.7	8400	1300	1.97	0.21	0.6	0.005	335.1	0.5	0.073	0.001	1.23
5	26_1	26	HE586	Skagerrak	2021-10-09	0.724178	8.1757	57.1045	-24.7	12.289	middle	33.3865	13.3	0.7	2.1	1.3	22.4	0.4	320	40	0.91	0.21	0.82	0.15	0.11	0.04	166	14	2.3	0.4	0.23	0.04	2.2	1.4	0.128	0.02	420	150	9989	27	2	1.1	0.541	0.015	329	11	0.07	0.001	2
9	26_1	26	HE586	Skagerrak	2021-10-09	0.724803	8.1757	57.1045	-24.7	3.287	surface	33.2414	13.6	0.8	3	1.1	20.9	1.7	299	29	1.44	0.19	1.3	0.12	0.21	0.04	230	50	2.3	0.7	0.384	0.023	3.3	0.8	0.35	0.1	430	100	10700	2500	3.1	0.5	0.474	0.012	312	18	0.071	0.001	1.8
1	28_2	28	HE586	German Bight	2021-10-10	0.586053	6.2877	53.871	-25	24.637	bottom	33.0149	14.2	1.2	2.7	0.3	30.03	0.04	333	16	1.35	0.05	1.15	0.06	0.204	0.016	290	80	3.02	0.24	0.345	0.02	3	0.4	0.25	0.04	414.8	2.6	8800	1100	2.59	0.18	0.081	0.006	366	9	0.024	0.003	0.99
5	28_2	28	HE586	German Bight	2021-10-10	0.586956	6.2877	53.871	-25	11.415	middle	33.0045	14.22	0.03	3.3	1	30.8	0.6	360	30	1.47	0.18	1.24	0.08	0.23	0.04	470	270	3	0.6	0.3605	0.0028	4.5	1.7	0.228	0.019	570	160	8700	500	3.1	0.9	0.066	0.012	381	9	0.021	0.003	1.02
9	28_2	28	HE586	German Bight	2021-10-10	0.587569	6.2877	53.871	-25	2.195	surface	32.9945	18	13	2.645	0.012	30.1	2.2	381	9	1.434	0.027	1.2	0.04	0.2072	0.0019	350	160	3.048	0.008	0.364	0.005	3.3	0.4	0.219	0.012	490	40	8800	1000	2.71	0.21	0.051	0.004	376	18	0.02	0.001	1.06
12	2_1	2	AL557	German Bight	2021-06-04	0.386157	8.09898	54.0003	-24	3.1	surface	30.6835	18.9	0.4	1.54	0.07	26.16	0.17	520	16	0.91	0.03	0.888	0.012	0.115	0.003	254.9	0.4	3.18	0.19	0.257	0.011	1.846	0.008	0.225	0.01	2480	40	7600	800	1.46	0.04	2.4	0.05	460	12	0.201	0.001	9.365
7	2_1	2	AL557	German Bight	2021-06-04	0.385521	8.09898	54.0003	-24	10.525	middle	31.8082	16.2	0.4	1.78	0.1	23.4	0.4	413	25	0.9	0.04	0.805	0.015	0.121	0.011	260	30	2.61	0.08	0.233	0.004	2.04	0.06	0.17	0.005	2056	28	7120	40	1.66	0.09	2.38	0.05	349	7	0.146	0.001	6.07
4	2_1	2	AL557	German Bight	2021-06-04	0.384525	8.09898	54.0003	-24	21.586	bottom	31.8498	19.4	1.1	2.1	0.8	27.5	0.5	448	5	0.91	0.12	0.8	0.08	0.123	0.025	400	190	2.98	0.24	0.242	0.028	2.1	0.6	0.177	0.018	2820	60	7500	700	1.7	0.4	2.701	0.01	420	5	0.276	0.001	11.5
9	3_1	3	AL557	German Bight	2021-06-04	0.442384	8.01528	54.0612	-27	2.024	surface	29.8815	16.5	1.7	1.3	0.5	20.662	0.023	530	30	0.68	0.07	0.67	0.09	0.09	0.04	300	60	3.43	0.07	0.19	0.027	1.4	0.4	0.2	0.04	2720	170	6800	1100	1.1	0.3	2.16	0.04	493	1.1	0.198	0.001	9.36
8	3_1	3	AL557	German Bight	2021-06-04	0.441933	8.01528	54.0612	-27	5.422	middle	30.3308	16.7	2.4	1.37	0.19	21.3	2.8	490	40	0.77	0.16	0.74	0.15	0.099	0.024	244.4	2.3	3.15	0.24	0.21	0.05	1.5	0.4	0.179	0.016	2400	290	7440	40	1.22	0.23			460	50
7	3_1	3	AL557	German Bight	2021-06-04	0.441354	8.01528	54.0612	-27	10.116	middle	31.615	19.3	1.8	2.82	0.15	31.08	0.04	450	70	1.3077	0.0029	1.22	0.04	0.172	0.007	310	13	3.49	0.25	0.35	0.007	3.15	0.15	0.253	0.008	3500	300	8000	1200	2.3	0.11	1.73	0.07	450	60	0.115	0.018	5.2
6	3_1	3	AL557	German Bight	2021-06-04	0.440799	8.01528	54.0612	-27	14.327	middle	32.0681	20.6	0.6	3.5	1.3	34.28	0.14	469	23	1.315	0.004	1.192	0.007	0.19	0.03	500	300	3.4	0.3	0.3479	0.0005	3.2	0.5	0.264	0.017	3370	70	8200	1300	2.6	0.5			442	12
2	3_1	3	AL557	German Bight	2021-06-04	0.439907	8.01528	54.0612	-27	24.084	bottom	32.0913	19.83	0.16	3	0.6	33.5	0.8	427	9	1.07	0.1	1.006	0.006	0.154	0.02	380	160	3.14	0.1	0.286	0.018	2.7	0.4	0.218	0.005	3930	120	8300	800	2.1	0.4	2.113	0.003	425	15	0.131	-	5.15
8	4_1	4	AL557	German Bight	2021-06-04	0.569491	8.09816	54.4002	-18	3.804	surface	29.0976	22.75	0.2	4.6	0.8	24.54	0.12	690	150	2.417	0.012	2.1	0.4	0.31	0.05	878	3	6	2.3	0.638	0.005	4.1	0.7	0.43	0.09	12287	23	8200	2300	4.1	0.8	2.248	0.004	661	4	0.108	0.001	4.96
6	4_1	4	AL557	German Bight	2021-06-04	0.56875	8.09816	54.4002	-18	9.716	middle	29.1447	22.1	0.9	5.1	0.4	21.27	0.05	749	8	2.23	0.13	2.01	0.04	0.3154	0.0021	637	8	5.71	0.29	0.581	0.017	4.54	0.23	0.45	0.03	6450	90	7800	1000	4.13	0.22	2.15	0.007	631	7	0.247	0.004	11.38
2	4_1	4	AL557	German Bight	2021-06-04	0.567951	8.09816	54.4002	-18	15.262	bottom	29.1585	22.54	0.04	5.1	0.4	20.9	1.1	718	22	2.45	0.07	2.199	0.022	0.334	0.028	930	220	5.77	0.22	0.637	0.022	4.71	0.29	0.4495	0.0005	7100	300	7900	900	4.5	0.3	2.295	0.003	621	22	0.247	-	11.247
9	5_1	5	AL557	German Bight	2021-06-04	0.738704	8.09873	54.9989	-16	2.347	surface	29.6898	20	6	3.61	0.03	24	7	590	180	1.5	0.5	1.5	0.5	0.21	0.07	490	13	4.2	1.5	0.43	0.15	2.96	0.07	0.31	0.09	3900	1100	6600	2000	2.49	0.05	2.01	0.05	500	150	0.284	0.005	10.8
6	5_1	5	AL557	German Bight	2021-06-04	0.737708	8.09873	54.9989	-16	9.831	middle	29.9838	23	3	5.7	0.6	28.25	0.08	580	70	1.96	0.04	1.86	0.03	0.274	0.007	900	50	4.87	0.19	0.531	0.008	4.25	0.16	0.41	0.05	6015	13	8100	1400	3.61	0.24	1.64	0.21	574.5	2.7	0.195	0.003	7.27
2	6_1	6	AL557	German Bight	2021-06-04	0.835799	7.49728	54.9991	-27	24.618	bottom	32.888	17.3	2	5	1.4	27.4	2.1	352	26	1.692	0.01	1.42	0.13	0.23	0.03	330	50	3.3	0.5	0.42	0.04	4.5	0.8	0.249	0.025	1810	150	8000	1300	3.5	0.6	2.3	-	377.09	0.22	0.192	0.008	5.2
8	7_1	7	AL557	German Bight	2021-06-05	0.236019	7.49967	54.4001	-27	4.038	surface	31.6262	18.68	0.15	5.01	0.23	27.957	0.012	420.29	0.12	1.749	0.021	1.6044	0.0003	0.253	0.012	383	23	4.06	0.2	0.465	0.006	4.61	0.09	0.301	0.007	2246.2	1.2	7800	600	3.48	0.1	0.83	0.09	417	8	0.212	0.028	9.7
2	7_1	7	AL557	German Bight	2021-06-05	0.232373	7.49967	54.4001	-27	24.346	bottom	32.301	19	0.5	5.3	0.8	29.2	1.1	388	17	1.76	0.15	1.61	0.03	0.259	0.018	320	90	3.8	0.18	0.471	0.012	4.8	0.4	0.315	0.02	1850	100	8440	40	3.7	0.4	1.24	0.13	405	17	0.2	0.03	8.3
10	8_1	8	AL557	German Bight	2021-06-05	0.355764	7.50197	53.9992	-32	2.588	surface	32.301	17	4	5.2	1.9	27	7	350	90	1.8	0.4	1.711	0.011	0.26	0.06	330	280	3.7	1	0.48	0.12	4.9	1.5	0.29	0.06	1700	400	7600	2100	3.8	1.2	2.02	0.04	380	100	0.167	0.002	4.07
7	8_1	8	AL557	German Bight	2021-06-05	0.354676	7.50197	53.9992	-32	9.559	middle	32.7181	15.5	1.1	3.711	0.017	35.57	0.05	430	50	1.46	0.1	1.28	0.05	0.203	0.024	400	500	2.8	0.15	0.381	0.019	3.26	0.03	0.247	0.006	2950	100	8200	700	2.8	0.5			382	25
9	9_1	9	AL557	German Bight	2021-06-05	0.439491	7.00202	53.9817	-28	3.586	surface	33.2056	15.85	0.05	2.9	0.17	33	4	390.9	1.2	1.05	0.03	0.951	0.018	0.143	0.009	180	17	2.53	0.18	0.277	0.018	2.53	0.13	0.214	0.024	2399	8	8000	1400	2.01	0.25	0.24	0.026	360	30	0.008	-	0.43
6	9_1	9	AL557	German Bight	2021-06-05	0.437963	7.00202	53.9817	-28	15.436	middle	33.2121	13.4	1.6	6.1	2.7	46.2	2.7	300	27	1.7	0.29	1.52	0.2	0.25	0.06	700	500	3.1	0.5	0.43	0.06	4.9	1.6	0.262	0.026	10200	600	8300	1200	3.6	1.4	0.34	0.014	360	30	0.019	0.007	0.6
3	9_1	9	AL557	German Bight	2021-06-05	0.437118	7.00202	53.9817	-28	25.805	bottom	33.2329	13.4	1.4	5.6	0.6	47	4	305	28	1.57	0.19	1.43	0.09	0.22	0.04	530	70	2.91	0.17	0.42	0.024	4.4	0.4	0.255	0.019	10500	800	8400	1200	3.2	0.5	0.342	0.007	370	30	0.014	0.001	0.72
10	10_2	10	AL557	German Bight	2021-06-05	0.60213	6.99794	54.3982	-36	3.923	surface	33.2021	15.4	1.8	4.9	0.5	36	3	330	30	1.77	0.06	1.49	0.08	0.252	0.016	354.3	0.8	2.71	0.08	0.472	0.005	4.34	0.19	0.278	0.029	3300	300	8400	1400	3.6	0.3	1.849	0.014	340	30	0.102	-	2.195
7	10_2	10	AL557	German Bight	2021-06-05	0.600405	6.99794	54.3982	-36	19.159	middle	33.4208	15.5	0.6	5.2	0.7	33.7	0.5	315	10	1.59	0.07	1.3355	0.001	0.242	0.007	800	800	2.5	0.2	0.407	0.02	4.4	0.5	0.24	0.009	3818	16	8700	700	3.5	0.6	2.29	0.1	342	4	0.072	0.008	1.81
4	10_2	10	AL557	German Bight	2021-06-05	0.59853	6.99794	54.3982	-36	33.739	bottom	33.6703	15	0.3	5	0.8	36.8	1.6	310.5	1.4	1.739	0.026	1.462	0.024	0.261	0.012	600	220	2.45	0.13	0.443	0.007	4.8	0.6	0.247	0.011	3750	90	8400	800	3.7	0.4	2.12	0.013	345	4	0.067	0.001	1.369
10	11_2	11	AL557	German Bight	2021-06-05	0.730648	6.74267	54.8094	-42	2.385	surface	33.2431	15.33	0.25	4.4	0.3	32.3	0.6	342.3	3	1.27	0.03	1.089	0.019	0.179	0.004	230	70	2.1975	0.0014	0.329	0.004	2.8	0.18	0.222	0.014	3050	60	8500	800	2.53	0.05	0.6	0.04	343	3	0.066	0.008	1.39
9	11_2	11	AL557	German Bight	2021-06-05	0.730313	6.74267	54.8094	-42	5.428	middle	33.284	15.534	0.028	5.2	1.9	32.32	0.11	320	26	1.44	0.28	1.27	0.11	0.22	0.06	290	140	2.2	0.4	0.37	0.04	3.8	1.5	0.25	0.018	1860	200	8300	800	3.3	0.7			341	27
7	11_2	11	AL557	German Bight	2021-06-05	0.72978	6.74267	54.8094	-42	11.543	middle	33.8067	15.1	1.3	4.2	0.5	37.4	2	303	19	1.43	0.06	1.29	0.05	0.203	0.008	350	230	1.7	0.11	0.381	0.029	4.04	0.27	0.227	0.005	3070	150	8600	1300	3.04	0.18	1.5	0.07	343.6	0.4	0.046	0.006	1.16
5	11_2	11	AL557	German Bight	2021-06-05	0.729132	6.74267	54.8094	-42	19.348	middle	33.9527	14.9	1.1	2.54	0.18	32.3	1.6	283	17	1.168	0.008	1.019	0.003	0.1558	0.0018	234	21	1.55	0.09	0.298	0.007	2.49	0.14	0.195	0.004	1870	120	8500	1000	2.2	0.04			327	16
4	11_2	11	AL557	German Bight	2021-06-05	0.728275	6.74267	54.8094	-42	38.773	bottom	33.9931	14.18	0.05	3	0.4	34.2	1.3	306	12	1.25	0.04	1.15	0.007	0.185	0.012	410	120	1.53	0.07	0.332	0.02	3.2	0.3	0.221	0.015	3200	100	7900	1000	2.6	0.3	2.032	0.012	325	14	0.055	0.001	1.037
4	12_1	12	AL557	German Bight	2021-06-05	0.877083	7.0001	55.0008	-31	28.58	bottom	33.4197	15.627	0.01	5.5	0.4	29.6	1.7	296	18	1.6	0.09	1.38	0.11	0.236	0.019	260	80	2.48	0.18	0.416	0.027	4.4	0.4	0.24231	0.00015	1823.03	0.23	8300	1000	3.5	0.4	1.166	0.008	344.77	0.14	0.118	0.006	3.2
7	12_1	12	AL557	German Bight	2021-06-05	0.878148	7.0001	55.0008	-31	14.802	middle	33.4268	15.6	0.4	6.4	0.3	29.3	0.6	316.3	0.07	1.78	0.08	1.482	0.007	0.282	0.027	370	220	2.73	0.16	0.457	0.007	4.98	0.16	0.2445	0.0003	2050	60	8500	900	4.11	0.16	1.092	0.008	339	11	0.118	0.008	2.81
10	12_1	12	AL557	German Bight	2021-06-05	0.878981	7.0001	55.0008	-31	3.557	surface	33.3251	16.79	0.22	6.1	0.5	28.2	0.7	320	40	2.04	0.03	1.61	0.05	0.325	0.004	201.5	2.3	3	0.1	0.498	0.004	5	0.3	0.275	0.012	1780	50	8500	900	4.52	0.13	0.52	0.03	330	5	0.085	0.004	1.81
10	13_1	13	AL557	German Bight	2021-06-06	0.236678	6.49976	54.9998	-44	3.015	surface	33.5207	16.2	1.3	6.5	2.1	36	3	340	40	1.4	0.4	1.23	0.27	0.21	0.09	400	400	2.7	0.7	0.35	0.08	4.6	1.4	0.178	0.022	2370	260	9700	400	3.8	1.4	1.62	0.05	370	30	0.051	0.003	1.09
7	13_1	13	AL557	German Bight	2021-06-06	0.235324	6.49976	54.9998	-44	19.41	middle	34.1142	14.2	2.4	2.5	0.6	30	6	270	50	1.28	0.16	1.12	0.15	0.191	0.02	500	600	1.51	0.22	0.34	0.05	3.5	0.4	0.2	0.03	790	170	7300	1300	2.7	0.4	2.458	0.005	320	60	0.046	0.001	0.999
4	13_1	13	AL557	German Bight	2021-06-06	0.233796	6.49976	54.9998	-44	41.897	bottom	34.1187	14.94	0.11	2.214	0.026	31.2	0.9	283	3	1.159	0.021	1.029	0.009	0.155	0.0016	310	30	1.31	0.11	0.3068	0.0022	3.06	0.15	0.2067	0.0023	782	20	7900	700	2.3	0.013	2.5	0.08	344	11	0.039	0.004	0.95
10	14_1	14	AL557	German Bight	2021-06-06	0.41272	6.50084	54.4002	-38	2.703	surface	34.0882	17	1.5	4.6	0.4	33.6	1.3	283	20	1.2	0.06	1.1	0.08	0.173	0.018	187.4	0.7	1.21	0.14	0.3307	0.0005	3.4	0.3	0.196	0.004	2920	150	7860	40	2.7	0.3	0.91	0.05	331	17	0.007	0.001	0.66
7	14_1	14	AL557	German Bight	2021-06-06	0.411725	6.50084	54.4002	-38	14.922	middle	34.16	16.48	0.04	3.5	0.5	35	7	296.2	2.3	1.06	0.21	0.95	0.16	0.148	0.027	282	13	1.02	0.17	0.28	0.06	2.9	0.4	0.17	0.04	3500	700	7620	110	2.4	0.4			335.1	0.9
10	15_2	15	AL557	German Bight	2021-06-06	0.57537	6.22999	53.9888	-30	3.959	surface	33.3522	10	4	4.69	0.21	24.852	0.021	320	100	1.57	0.04	1.259	0.02	0.248	0.005	320	40	2.8	0.11	0.394	0.012	3.99	0.2	0.229	0.009	2501	6	5800	2400	3.7	0.1	0.68	0.06	285.6	0.3	0.022	0.002	0.96
7	15_2	15	AL557	German Bight	2021-06-06	0.574653	6.22999	53.9888	-30	12.01	middle	33.5584	12.9	1.7	4.9	1	29.3	0.3	280.5	2.8	1.5	0.3	1.2	0.3	0.24	0.05	410	170	2.782	0.013	0.36	0.08	3.8	0.6	0.21	0.04	3000	600	7200	1800	3.4	0.7	0.562	0.029	310	50	0.009	0.002	0.65
5	15_2	15	AL557	German Bight	2021-06-06	0.57397	6.22999	53.9888	-30	19.946	middle	33.5856	13.31	0.26	5.59	0.05	29.3	0.5	291	6	1.67	0.017	1.381	0.024	0.273	0.015	440	80	2.81	0.08	0.422	0.005	4.5	0.1	0.249	0.024	3287.73	0.21	7700	900	3.86	0.19			328	10
4	15_2	15	AL557	German Bight	2021-06-06	0.573333	6.22999	53.9888	-30	27.471	bottom	33.5819	11.7	1.2	4.8	0.6	26.19	0.13	255	21	1.56	0.22	1.22	0.16	0.236	0.019	350	40	2.5	0.29	0.39	0.04	4.1	0.009	0.208	0.024	2900	18	7100	1300	3.6	0.5	0.66	0.03	286	27	0.012	0.001	0.59
10	16_1	16	AL557	German Bight	2021-06-06	0.718414	6.50162	53.8004	-22	2.409	surface	32.4572	13.7	2.2	6.148	0.006	28.21	0.2	360	50	2.069	0.011	1.57	0.25	0.31	0.05	440	100	3.9	0.6	0.5	0.07	5.82	0.021	0.2845	0.002	3200	500	7200	1300	4.76	0.05	2.35	0.11	350	50	0.111	0.009	2.6
7	16_1	16	AL557	German Bight	2021-06-06	0.717222	6.50162	53.8004	-22	9.566	middle	32.6531	13.5	2.6	5.32	0.15	30	6	346.7	0.6	1.33	0.03	1.258	0.026	0.188	-	342	29	3.334	0.028	0.364	0.017	4.19	0.12	0.256	0.018	3390	30	7500	1900	2.82	0.08	1.45	0.04	375.7	0.7	0.071	0.008	1.37
4	16_1	16	AL557	German Bight	2021-06-06	0.716215	6.50162	53.8004	-22	18.873	bottom	32.6765	13.9	1.6	5.4	1	30	4	360	40	1.57	0.25	1.33	0.23	0.23	0.027	298	20	3.6	0.5	0.428	0.003	4.4	0.6	0.23	0.04	3100	400	7600	1300	3.4	0.6	1.6	0.06	370	50	0.083	0.007	2
10	17_1	17	AL557	German Bight	2021-06-06	0.904826	6.05562	54.4004	-39	3.189	surface	34.0558	15.7	2.9	2.39	0.19	31.34	0.26	280	40	0.88	0.08	0.83	0.08	0.119	0.013	149	3	0.781	0.003	0.235	0.008	2.19	0.14	0.149	0.014	1527.6	2.9	7700	1400	1.8	0.17	0.199	0.014	320	40	0.016	-	0.069
6	17_1	17	AL557	German Bight	2021-06-06	0.903021	6.05562	54.4004	-39	20.257	middle	34.1365	15.8	0.5	1.75	0.04	33.2	1.3	274.25	0.24	0.84	0.04	0.76	0.03	0.114	0.011	200	40	0.69	0.05	0.228	0.005	1.69	0.03	0.156	0.018	1910	60	8000	700	1.54	0.03	1.29	0.18	328	8	0.092	-	0.176
4	17_1	17	AL557	German Bight	2021-06-06	0.901435	6.05562	54.4004	-39	36.18	bottom	34.1373	15.9	0.4	1.77	0.04	34.1	0.5	333	29	0.703	0.013	0.674	0.013	0.105	0.019	240	220	0.69	0.15	0.187	0.009	1.798	0.01	0.133	0.02	1720	30	8000	1000	1.5	0.4	0.864	0.027	348	15	0.025	-	0.713
10	18_1	18	AL557	German Bight	2021-06-07	0.0593403	5.25044	54.401	-41	3.676	surface	34.1458	12.4	1.4	4.0514	0.0013	23.3	2.2	240	12	1.4445	0.001	1.09	0.15	0.24	0.03	165	21	1.32	0.1	0.34	0.05	3.8	0.4	0.17	0.011	1290	90	6800	1000	3.5	0.4	0.363	0.013	250	19	0.021	-	0.166
8	18_1	18	AL557	German Bight	2021-06-07	0.0578009	5.25044	54.401	-41	22.543	middle	34.2568	15	6	4.6	0.4	25	10	260	90	1.31	0.04	1.11	0.1	0.199	0.004	360	130	1.16	0.08	0.34	0.018	3.97	0.29	0.209	0.004	2300	900	7000	3000	3.13	0.25	0.514	0.011	280	100	0.023	-	0.181
4	18_1	18	AL557	German Bight	2021-06-07	0.0559954	5.25044	54.401	-41	37.451	bottom	34.3049	15.872	0.008	3.9	1.1	30.5	0.5	275.73	0.15	1.1	0.28	0.9	0.3	0.1825	0.001	340	40	1.13	0.015	0.306	0.004	3.2	0.8	0.16	0.06	2500	800	7300	2300	2.8	0.7	0.655	0.009	315.7	1.3	0.015	-	0.133
10	19_1	19	AL557	German Bight	2021-06-07	0.254549	5.25109	53.7997	-33	3.131	surface	34.0882	12.5	0.08	5.97	0.05	23.04	0.11	258	0.4	1.47	0.26	1.15	0.2	0.2498	0.0016	310	80	1.859	0.01	0.36	0.07	3.98	0.04	0.19	0.04	1925	13	7700	1800	3.4	0.8	1.7	-	291.7	1.6	0.012	0.001	0.86
7	19_1	19	AL557	German Bight	2021-06-07	0.25397	5.25109	53.7997	-33	13.265	middle	34.2979	12.4	0.5	5.18	0.18	26.3	0.4	240.32	0.27	1.13	0.03	0.983	0.015	0.17	0.006	351.9	2.3	1.34	0.08	0.289	0.004	3.06	0.11	0.171	0.007	2150	50	8200	800	2.57569	6e-05	1.593	0.002	297	22	0.015	0.001	0.745
4	19_1	19	AL557	German Bight	2021-06-07	0.252917	5.25109	53.7997	-33	30.643	bottom	34.3397	12	0.6	4.7	0.3	28	2.4	236	21	1.1981	0.0005	0.97	0.07	0.172	0.015	320	80	1.39	0.07	0.296	0.017	2.8	0.1	0.1593	0.0006	2190	210	7800	900	2.61	0.1	1.609	0.008	290	30	0.015	-	0.707
10	20_1	20	AL557	southern North Sea	2021-06-07	0.463681	4.4976	53.1999	-27	3.924	surface	33.6844	12.29	0.14	3.8	0.3	22.601	0.008	371	3	1.281	0.021	1.064	0.029	0.19	0.009	490	60	1.65	0.04	0.327	0.009	3.2	0.4	0.18	0.006	2622	23	7200	400	2.62	0.25	1.579	0.002	302	5	0.015	0.001	0.764
7	20_1	20	AL557	southern North Sea	2021-06-07	0.462847	4.4976	53.1999	-27	9.905	middle	34.1318	12.1	0.5	3.66	0.13	22.59	0.06	214.1	2.6	1.11	0.06	0.967	0.007	0.1548	0.0007	456	23	1.44	0.004	0.288	0.013	2.67	0.09	0.172	0.004	2680	30	8300	400	2.14	0.029			265	4
4	20_1	20	AL557	southern North Sea	2021-06-07	0.46125	4.4976	53.1999	-27	25.218	bottom	34.1765	16	9	3.478	0.006	23	4	222.3	1.7	0.84	0.11	0.76	0.11	0.115	0.011	460	60	1.3	0.24	0.22	0.03	2.2	0.3	0.15	0.021	2731.4	2.7	7900	1200	1.65	0.23	1.773	0.004	260	40	0.015	0.001	0.909
10	21_1	21	AL557	southern North Sea	2021-06-07	0.657269	4.11209	52.5995	-26	4.352	surface	33.5882	13	5	3.3	1.4	24	8	340	110	0.9	0.3	0.7	0.3	0.14	0.05	360	150	1.3	0.6	0.22	0.08	2	0.8	0.14	0.05	3900	1400	7100	2500	1.9	0.7	2.145	0.004	280	100	0.019	0.002	0.99
7	21_1	21	AL557	southern North Sea	2021-06-07	0.656678	4.11209	52.5995	-26	12.006	middle	33.5948	14.8	2.3	3.5	0.3	28	5	320	30	0.913	0.017	0.76	0.08	0.13	0.003	530	60	2.1	0.3	0.22	0.03	2.13	0.21	0.104	0.013	4600	700	9700	1800	2.1	0.2	1.764	0.001	330	40	0.021	0.001	0.959
4	21_1	21	AL557	southern North Sea	2021-06-07	0.655937	4.11209	52.5995	-26	23.48	bottom	33.5955	14.9	0.8	3.86	0.15	28.151	0.01	328	5	1.1	0.08	0.91	0.09	0.178	0.01	430	50	1.62	0.05	0.28	0.018	2.54	0.29	0.182	0.022	4541.35	0.09	7940	240	2.253	0.012	1.781	0.003	331	8	0.021	0.001	0.963
10	22_1	22	AL557	southern North Sea	2021-06-08	0.0663657	1.99979	51.5018	-45	5.953	surface	34.8768	12.39	0.04	3.45	0.22	30	2.6	366	20	0.89	0.06	0.8	0.06	0.128	0.008	147	18	0.85	0.04	0.231	0.009	2.03	0.15	0.146	0.007	620	40	8100	1000	1.83	0.16	0.375	0.002	279	23	0.026	0.001	0.449
7	22_1	22	AL557	southern North Sea	2021-06-08	0.0651273	1.99979	51.5018	-45	21.666	middle	34.8774	12	0.28	3.01	0.11	29.2	1.3	243	13	0.69	0.06	0.663	0.016	0.09	0.03	250	160	0.682	0.008	0.1853	0.002	1.74	0.08	0.17	0.05	640	50	7900	700	1.32	0.03	0.382	0.001	282	15	0.024	0.001	0.332
4	22_1	22	AL557	southern North Sea	2021-06-08	0.0640509	1.99979	51.5018	-45	41.62	bottom	34.8848	12.4	1.6	2.6	0.14	30	4	450	90	0.68	0.05	0.6079	0.0015	0.1005	0.0025	170	90	0.71	0.07	0.173	0.014	1.63	0.13	0.119	0.02	630	70	8100	1200	1.4	0.1	0.438	0.007	290	30	0.026	0.001	0.394
9	23_1	23	AL557	southern North Sea	2021-06-08	0.207118	2.49932	51.9996	-43	3.943	surface	35.044	12.63	0.08	2.534	0.025	21	8	300	400	0.647	0.008	0.58	0.18	0.075	0.025	130	40	0.55	0.16	0.1863	0.0005	1.4	0.4	0.11	0.04	802	14	8927	5	1.1	0.3	1.813	0.001	275	5	0.025	0.002	0.899
7	23_1	23	AL557	southern North Sea	2021-06-08	0.206782	2.49932	51.9996	-43	9.977	middle	35.0428	12.6	1	2.26	0.18	21.5	1.1	216	21	0.62	0.03	0.584	0.026	0.083	0.008	140	30	0.64	0.1	0.1724	0.0014	1.31	0.17	0.16	0.06	770	50	8500	500	1.17	0.16			266	16
10	24_1	24	AL557	southern North Sea	2021-06-08	0.376852	2.49993	52.6001	-47	3.944	surface	33.6466	17.799	0.009	4.97	0.23	35.7	1.7	420	12	1.61	0.06	1.36	0.04	0.232417	2.1e-05	500	80	1.53	0.15	0.41	0.016	3.32	0.26	0.266	0.011	2250	90	8700	800	3.39	0.24	5.692	0.015	438	21	0.116	0.001	4.291
7	24_1	24	AL557	southern North Sea	2021-06-08	0.375926	2.49993	52.6001	-47	20.055	middle	33.6907	16.2	1	3.5	0.5	35.5	1.9	380.8	1.2	0.929	0.017	0.9096	0.0014	0.13	0.023	410	100	0.99	0.17	0.255	0.005	2.1	0.4	0.188	0.006	1800	120	8100	700	1.84	0.27	6.007	0.001	405	22	0.115	-	4.289
4	24_1	24	AL557	southern North Sea	2021-06-08	0.374387	2.49993	52.6001	-47	45.499	bottom	33.7443	16.2	0.19	4.344	0.012	35.5	0.5	447.9	2.7	1.218	0.013	1.1	0.07	0.1788	0.0005	367	21	1.165	0.026	0.324	0.007	2.6	0.04	0.26	0.04	1564.4	0.3	8200	400	2.466	0.026	5.326	0.019	416.58	0.21	0.114	0.001	4.25
10	25_1	25	AL557	southern North Sea	2021-06-08	0.531875	2.50031	53.2017	-30	3.949	surface	33.8793	14	4	5.2	1.3	23	6	270	70	1.4	0.4	1.14	0.27	0.25	0.06	219	26	1.4	0.4	0.36	0.09	3.9	1	0.2	0.05	5100	1300	7300	2000	4.11	0.05	3.658	0.006	270	70	0.023	0.001	1.234
7	25_1	25	AL557	southern North Sea	2021-06-08	0.530891	2.50031	53.2017	-30	14.939	middle	33.8871	16.58	0.27	6.38	0.05	25.6	0.3	270	80	1.5	0.5	1.364	0.009	0.24	0.1	300	150	1.6699	0.0015	0.37	0.13	4.1	1.5	0.21	0.07	6270	100	8490	90	4.323	0.014	3.602	0.008	316.2	1.4	0.022	0.001	0.894
4	25_1	25	AL557	southern North Sea	2021-06-08	0.530058	2.50031	53.2017	-30	25.212	bottom	33.8977	16	4	6.4	1.2	23	7	391	3	1.46	0.13	1.25	0.13	0.23	0.03	400	400	1.4	0.4	0.38	0.04	4.1	1	0.267	0.019	5500	1600	7800	2300	3.5	0.8	3.766	0.025	310	80	0.023	-	0.818
10	26_1	26	AL557	southern North Sea	2021-06-08	0.764259	1.49829	53.8003	-31	4.183	surface	34.5464	14.9	0.12	5.3	2	12.71	0.05	180	50	1.4	0.5	1.1	0.4	0.293	0.003	170	150	1.596	0.01	0.397529	1.4e-05	5.2	1.8	0.18	0.05	440	140	7800	2300	5	0.1	0.111	0.02	239.4	2.4	0.02	0.001	0.759
7	26_1	26	AL557	southern North Sea	2021-06-08	0.763738	1.49829	53.8003	-31	10.152	middle	34.5477	14.94	0.11	5.6	0.3	12.3	0.4	170	3	1.56	0.08	1.2132	0.0008	0.268	0.01	150	50	1.52	0.11	0.389	0.005	5.7	0.4	0.202	0.011	494	23	9039	27	4.78	0.26	0.063	0.001	233	10	0.02	0.002	0.565
4	26_1	26	AL557	southern North Sea	2021-06-08	0.762836	1.49829	53.8003	-31	28.666	bottom	34.5488	14.3	1.4	5.9	0.5	11.8	1.3	180	27	1.76	0.07	1.3	0.07	0.31	0.05	200	180	1.71	0.22	0.418	0.025	6.1	0.5	0.26	0.06	450	80	9030	60	5.3	0.3	0.157	0.024	226	28	0.018	-	0.595
4	27_1	27	AL557	southern North Sea	2021-06-08	0.910984	0.501728	53.8012	-36	31.732	bottom	34.2893	15.89	0.23	3.4	0.4	10.599	0.017	216.13	0.1	0.82	0.07	0.684	0.024	0.135	0.015	160	130	0.77	0.06	0.21	0.009	2.98	0.26	0.135	0.007	580	40	8400	600	2.19	0.22	1.719	0.011	263	11	0.111	0.001	3.55
7	27_1	27	AL557	southern North Sea	2021-06-08	0.912014	0.501728	53.8012	-36	16.27	middle	34.2888	15.9	0.7	4.3	0.8	10.3	0.04	202	13	0.9246	0.0014	0.77	0.03	0.161	0.004	300	400	1.01	0.16	0.228	0.019	3.6	0.6	0.134	0.008	590	50	8300	600	2.7	0.5	1.883	0.003	258	11	0.112	0.001	3.78
10	27_1	27	AL557	southern North Sea	2021-06-08	0.912928	0.501728	53.8012	-36	3.252	surface	34.2876	15.1	2.6	4.6	1.1	9.7	1.5	240	30	0.73	0.11	0.59	0.06	0.112	0.017	600	300	1.08	0.29	0.154	0.013	3.5	0.6	0.058	0.019	760	130	8900	1900	2.6	0.6	1.678	0.001	270	40	0.113	0.001	3.657
10	28_1	28	AL557	central North Sea	2021-06-09	0.193981	0.501408	54.9998	-72	4.289	surface	34.5367	11.02	0.28	4.256	0.004	5.75	0.17	141	4	1.075	0.023	0.844	0.008	0.194	0.016	120	70	1.05	0.05	0.2617	0.0029	4.04	0.09	0.152	0.003	661	8	7600	500	3.36	0.13	0.07	0.007	189.1	1.7	0.02	-	0.16
6	28_1	28	AL557	central North Sea	2021-06-09	0.191933	0.501408	54.9998	-72	34.573	middle	34.6925	12.1	1.9	2.35	0.22	5.7	0.8	101	8	0.65	0.07	0.58	0.09	0.106	0.023	187	24	0.61	0.07	0.169	0.021	2.755	0.011	0.109	0.017	1120	150	7371	17	1.79	0.19	1.606	0.01	174	25	0.275	-	2.618
4	28_1	28	AL557	central North Sea	2021-06-09	0.190185	0.501408	54.9998	-72	69.038	bottom	34.6953	17	5	3.1	0.3	7.2	0.8	141	9	0.7768	0.0011	0.694	0.017	0.122	0.025	230	70	0.72	0.08	0.207	0.01	3.17	0.04	0.19	0.04	1530	110	7990	40	2.15	0.22	1.787	0.005	210	30	0.287	0.001	2.929
4	29_1	29	AL557	central North Sea	2021-06-09	0.430637	0.500093	56.0015	-80	76.574	bottom	34.9183	15.3	0.9	1.713	0.005	3.997	0.012	128	6	0.51	0.06	0.524	0.009	0.07	0.03	129	13	0.398	0.004	0.1438	0.0013	1.719	0.013	0.117	0.014	366	14	7600	700	1.14	0.25	2.89	0.014	208	14	0.267	0.003	4.01
6	29_1	29	AL557	central North Sea	2021-06-09	0.433218	0.500093	56.0015	-80	25.233	middle	34.8897	13.7	0.5	2.01	0.11	3.93	0.25	120	9	0.64	0.06	0.62	0.05	0.09	0.006	94	20	0.576	0.019	0.176	0.019	2.21	0.15	0.124	0.007	283	16	7600	800	1.55	0.18	1.752	0.009	194	19	0.127	0.001	2.35
9	29_1	29	AL557	central North Sea	2021-06-09	0.434583	0.500093	56.0015	-80	5.191	surface	34.8395	11.5	0.9	2.054	0.003	4.608	0.029	130	70	0.614	0.018	0.578	0.026	0.0609	0.0014	70	60	0.54	0.04	0.153	0.005	2.04	0.09	0.065	0.012	359	23	7201	15	1.6	0.08	0.938	0.005	195.5	0.6	0.027	0.001	0.79
10	30_1	30	AL557	central North Sea	2021-06-09	0.694144	0.870948	57.0001	-92	4.709	surface	34.7495	9.8	2.4	1.8	0.5	4	1.1	157.5	1.2	0.718	0.008	0.61	0.17	0.0941	0.0011	210	100	0.57	0.15	0.18	0.05	1.7	0.5	0.11	0.03	398	4	7100	1900	1.63	0.003	1.224	0.001	190	60	0.025	-	0.75
4	30_1	30	AL557	central North Sea	2021-06-09	0.690625	0.870948	57.0001	-92	86.51	bottom	34.9376	14.1	2.4	1.6	0.3	3.9639	0.0009	150	23	0.48	0.13	0.554	0.0028	0.054	0.011	250	60	0.4	0.06	0.139	0.029	1.7	0.3	0.11	0.02	440	90	7820	100	1.074	0.003	3.248	0.023	200	40	0.31	0.001	5.08
4	31_1	31	AL557	northern North Sea	2021-06-09	0.949583	1.00295	58.0018	-135	125.982	bottom	34.9613	16.7	0.4	1.3	0.5	4.1	0.8	153	23	0.5	0.07	0.52	0.04	0.061	0.025	240	40	0.38	0.05	0.141	0.017	1.63	0.24	0.152	0.028	290	40	7700	700	0.94	0.25	0.908	0.004	206	13	0.054	0.001	10
6	31_1	31	AL557	northern North Sea	2021-06-09	0.95213	1.00295	58.0018	-135	81.017	middle	34.899	16.066	0.021	1.158	0.027	3.9134	0.0012	347	28	0.545	0.028	0.535	0.027	0.069	0.016	200	40	0.46	0.07	0.157	0.006	1.772	0.015	0.113	0.013	195.4	0.12	7400	700	1.2	0.3	0.866	0.002	199	11	0.039	-	9.87
10	31_1	31	AL557	northern North Sea	2021-06-09	0.956852	1.00295	58.0018	-135	5.848	surface	34.857	8.9	0.8	0.96	0.04	3.77	0.25	121.95	0.11	0.42	0.04	0.44	0.04	0.047	0.003	52	16	0.312	0.027	0.125	0.004	1.06	0.05	0.091	0.015	190.1	0.9	7540	120	0.74	0.1	0.942	0.002	185	14	0.026	0.001	1.16
10	32_1	32	AL557	northern North Sea	2021-06-10	0.231331	0.501728	59	-142	4.194	surface	34.9748	9.14	0.05	1.1	0.05	2.8	0.7	149	10	0.41	0.13	0.497	0.003	0.05	0.012	130	140	0.34	0.05	0.12	0.04	1.17	0.18	0.0952	0.0019	168	16	6600	2600	0.79	0.12	0.901	0.009	187.4	2	0.025	0.001	1.02
6	32_1	32	AL557	northern North Sea	2021-06-10	0.229606	0.501728	59	-142	40.334	middle	35.0124	12	6	1.52	0.14	3.37	0.04	140	60	0.523	0.016	0.5337	0.0027	0.063	0.003	91	21	0.426	0.01	0.154	0.009	1.637	0.012	0.15	0.04	140	60	6000	3000	1.04	0.08			187	3
2	32_1	32	AL557	northern North Sea	2021-06-10	0.226481	0.501728	59	-142	135.26	bottom	35.0547	15.3	0.6	1.3557	0.0008	3.62	0.19	94	7	0.46	0.08	0.49	0.04	0.0551	0.0004	217	24	0.37	0.04	0.133	0.009	1.64	0.1	0.106	0.006	434	17	7300	700	0.99	0.09	0.833	0.014	185	8	0.102	-	10.09
10	33_1	33	AL557	northern North Sea	2021-06-10	0.496806	0.501408	60.0008	-120	5.058	surface	35.0423	4.4	0.9	0.71	0.12	1.41	0.21	87	14	0.332	0.026	0.311	0.014	0.043	0.006	70	70	0.27	0.04	0.092	0.005	1.02	0.05	0.055	0.005	92	18	5800	40	0.72	0.06	0.928	0.002	112	17	0.024	0.001	0.75
6	33_1	33	AL557	northern North Sea	2021-06-10	0.494572	0.501408	60.0008	-120	45.615	middle	35.0412	14.703	0.008	1.234	0.029	2.92	0.15	126.6	2.1	0.606	0.005	0.612	0.019	0.078	0.004	63	11	0.472	0.005	0.176	0.004	1.66	0.05	0.16	0.07	144.64	0.26	7100	600	1.145	0.011	1.902	0.008	180	4	0.368	0.002	5.79
2	33_1	33	AL557	northern North Sea	2021-06-10	0.491181	0.501408	60.0008	-120	112.469	bottom	35.071	11.4	0.12	0.79	0.04	2.45	0.08	70	3	0.341	0.012	0.336	0.014	0.045	0.003	122.69	0.03	0.286	0.028	0.098	0.003	1.15	0.023	0.067	0.007	155	8	6000	400	0.8	0.05	1.061	0.001	137	4	0.245	0.001	9.86
10	34_1	34	AL557	northern North Sea	2021-06-10	0.756551	0.500093	61.0001	-139	4.007	surface	35.2943	13.8	0.04	1.269	0.004	1.69	0.12	105	4	0.91	0.04	0.79	0.05	0.128	0.016	70	90	0.79	0.03	0.245	0.017	2.98	0.06	0.128	0.011	84	7	7600	800	2.34	0.05	0.876	0.001	168	9	0.048	-	0.863
6	34_1	34	AL557	northern North Sea	2021-06-10	0.754248	0.500093	61.0001	-139	51.392	middle	35.2977	14.2	0.4	1.12	0.05	2.9	0.7	153.2	0.6	0.54	0.1	0.5	0.05	0.05	0.019	197.3	2	0.46	0.11	0.13	0.027	1.437	0.01	0.044	0.007	153.2	1.1	9303	9	1.3	0.5			184	11
2	34_1	34	AL557	northern North Sea	2021-06-10	0.751458	0.500093	61.0001	-139	130.781	bottom	35.299	18.96	0.08	1.19	0.05	3.13	0.28	92	4	0.62	0.08	0.61	0.08	0.077	0.013	100	60	0.492	0.025	0.1875	0.0005	2.13	0.17	0.116	0.004	225	13	7400	1100	1.37	0.12	2.771	0.02	182	14	0.332	0.001	8.64
11	35_3	35	AL557	northern North Sea	2021-06-11	0.16772	2.51783	61.9977	-382	81.674	middle	35.3018	21.2	2.7	1.23	0.26	3.1	0.6	73	7	0.96	0.14	0.85	0.13	0.127	0.021	80	90	0.79	0.14	0.25	0.04	3.4	0.5	0.142	0.026	63	6	8225	22	2.6157	0.0013	0.886	0.002	200	40	0.035	0.002	17.1
9	35_3	35	AL557	northern North Sea	2021-06-11	0.166204	2.51783	61.9977	-382	150.282	middle	35.2647	25	12	1.09	0.05	3.3	1.2	74	22	0.8	0.04	0.719	0.01	0.108	0.007	55	17	0.644	0.017	0.212	0.011	2.396	0.027	0.119	0.009	59.8	0.6	8200	2500	1.822	0.022			200	50
7	35_3	35	AL557	northern North Sea	2021-06-11	0.164236	2.51783	61.9977	-382	251.036	middle	35.1869	20.81	0.19	1.3	0.5	3.16	0.08	91	14	0.575	0.027	0.569	0.01	0.075	0.008	256	10	0.473	0.023	0.16	0.011	1.62	0.04	0.108	0.009	57	0.4	8700	700	1.27	0.1	0.972	0.001	208	7	0.159	0.001	14.07
5	35_3	35	AL557	northern North Sea	2021-06-11	0.162315	2.51783	61.9977	-382	351.859	middle	35.0186	24.4	1.7	0.89	0.2	3.27	0.14	105	13	0.53	0.04	0.57	0.04	0.065	0.008	74	3	0.393	0.02	0.157	0.016	1.985	0.005	0.098	0.011	138	11	8500	900	1.2	0.13			225.29	0.11
6	35_4	35	AL557	northern North Sea	2021-06-11	0.197222	2.52481	61.998	-385	8.485	surface	35.1075	14.6	0.9	1.35	0.06	2.98	0.16	100	8	1.04	0.03	0.9	0.019	0.147	0.006	66	22	0.89	0.04	0.281	0.009	3.76	0.09	0.142	0.007	113	8	8800	1200	2.89	0.08	1.092	0.001	202	6	0.122	-	4.19
5	35_4	35	AL557	northern North Sea	2021-06-11	0.1964	2.52481	61.998	-385	19.808	middle	35.2906	15	3	1.1	0.5	2.3	0.5	66	12	0.75	0.19	0.68	0.17	0.106	0.025	80	80	0.65	0.14	0.2251	0.0015	2.6	0.6	0.102	0.023	70	40	8080	70	2	0.4			170	40
3	35_4	35	AL557	northern North Sea	2021-06-11	0.195255	2.52481	61.998	-385	40.457	middle	35.3112	18.6	0.4	1.08	0.16	2.83	0.15	66.01	0.27	0.817	0.018	0.752	0.017	0.108	0.013	70	70	0.654	0.029	0.218	0.005	2.57	0.1	0.117	0.007	59	14	9010	50	1.97	0.06			205	5
10	36_1	36	AL557	northern North Sea	2021-06-11	0.51015	2.50122	61.0005	-131	3.692	surface	35.0343	11.4	1.1	1.51	0.04	3.0551	0.0024	97	4	0.921	0.004	0.807	0.017	0.132	0.004	180	220	0.753	0.012	0.244	0.009	3.02	0.08	0.149	0.018	135	9	8200	1000	2.31	0.2	0.372	0.003	179	21	0.027	0.001	0.458
3	36_1	36	AL557	northern North Sea	2021-06-11	0.505475	2.50122	61.0005	-131	119.811	bottom	35.2539	16.8	0.7	1	0.21	2.87	0.011	80	4	0.53	0.05	0.507	0.022	0.072	0.012	170	70	0.43	0.06	0.145	0.007	1.84	0.18	0.08815	0.00014	123	22	7960	40	1.22	0.1	1.126	0.003	184	11	0.468	0.001	10.57
10	37_2	37	AL557	northern North Sea	2021-06-11	0.782535	2.50287	60.0007	-112	4.947	surface	34.5655	12.9	1.4	2.6	0.7	5.3	0.8	330	40	1.13	0.17	0.96	0.14	0.16	0.021	150	290	1.1	0.23	0.29	0.03	4.2	0.7	0.15	0.03	280	60	8400	1300	3.3	0.6	1.098	0.001	219	29	0.026	0.001	0.61
7	37_2	37	AL557	northern North Sea	2021-06-11	0.781007	2.50287	60.0007	-112	40.689	middle	35.2391	18.8	0.4	1.42	0.03	3.2	0.1	71	3	1.01	0.04	0.869	0.018	0.134	0.006	100	150	0.78	0.03	0.2701	0.0009	3.14	0.05	0.17	0.03	96	11	8800	700	2.432	0.028	1.451	0.002	204.82	0.025	0.401	0.001	9.187
4	37_2	37	AL557	northern North Sea	2021-06-11	0.778831	2.50287	60.0007	-112	100.597	bottom	35.2031	18.33	0.1	1.25	0.12	3.1	0.8	113	14	0.6	0.004	0.59	0.13	0.075	0.019	165	13	0.4857	0.0003	0.17	0.04	2.15	0.004	0.105	0.0006	125	14	8930	80	1.33	0.21	0.889	0.002	209.8	2.8	0.34	-	10.65
7	38_1	38	AL557	northern North Sea	2021-06-12	0.312257	-0.500872	60.0002	-120	31.222	middle	35.0899	13.513	0.005	1.431	0.015	3.058	0.028	89.7	1.5	0.809	0.017	0.7344	0.0018	0.0997	0.0012	50	13	0.55	0.2	0.219	0.0014	1.8	0.7	0.1121	0.002	120	50	8690	180	1.5	0.7	2.135	0.004	195.7	2.5	0.134	0.001	3.85
2	38_1	38	AL557	northern North Sea	2021-06-12	0.309259	-0.500872	60.0002	-120	111.25	bottom	35.1417	18	2.4	1.01	0.19	4.037	0.017	94.04	0.25	0.425	0.011	0.472	0.016	0.058	0.021	400	500	0.35	0.04	0.133	0.009	1.4	0.14	0.114	0.026	200	130	9420	110	0.85	0.11	1.062	0.002	213	25	0.212	-	9.74
9	39_2	39	AL557	northern North Sea	2021-06-13	0.121898	2.50243	59.0006	-119	6.333	surface	34.8889	6.574	0.023	1.19	0.13	3.205	0.025	118	5	0.56	0.06	0.539	0.017	0.071	0.004	89	11	0.49	0.05	0.159	0.008	1.61	0.12	0.0907	0.0015	217	21	8600	700	1.28	0.07	0.134	0.001	201	8	0.023	0.002	0.529
6	39_2	39	AL557	northern North Sea	2021-06-13	0.120556	2.50243	59.0006	-119	25.903	middle	34.997	8.6	0.8	1.26	0.16	2.92	0.28	102	8	0.674	0.006	0.67	0.05	0.084	0.012	70	30	0.549	0.027	0.196	0.013	1.82	0.15	0.11145	0.00028	163	25	8700	1000	1.44	0.12	0.289	0.006	189	20	0.042	0.012	1.133
2	39_2	39	AL557	northern North Sea	2021-06-13	0.117431	2.50243	59.0006	-119	111.485	bottom	35.165	20.4	0.05	1.62	0.12	4	0.4	94	9	0.67	0.05	0.673	0.01	0.077	0.007	430.3	1.6	0.57	0.024	0.19	0.007	2.313	0.023	0.15	0.05	280	30	8500	1700	1.496	0.007	0.928	0.002	207	25	0.76	0.001	9.44
10	40_1	40	AL557	northern North Sea	2021-06-13	0.376609	2.50164	57.9998	-68	3.535	surface	34.9567	11.6	0.8	1.065	0.022	4.05	0.17	112	5	0.403	0.028	0.408	0.015	0.052	0.016	120	90	0.295	0.008	0.116	0.012	0.915	0.018	0.081	0.017	350.4	2.5	9000	600	0.8	0.3	0.16	-	200	5	0.028	0.001	0.432
7	40_1	40	AL557	northern North Sea	2021-06-13	0.375498	2.50164	57.9998	-68	19.083	middle	34.9972	11.9	0.6	1.9	0.04	3.48	0.19	93	4	0.583	0.028	0.561	0.029	0.082	0.007	120	100	0.496	0.018	0.1578	0.0013	1.55	0.04	0.082	0.0018	375	0.4	7100	900	1.265	0.016	0.596	0.006	167	8	0.037	0.001	1.183
3	40_1	40	AL557	northern North Sea	2021-06-13	0.373692	2.50164	57.9998	-68	57.704	bottom	35.0634	14.8	1.3	2.28	0.2	3.83	0.18	92	7	0.6	0.08	0.588	0.02	0.078	0.012	149	26	0.492	0.014	0.167	0.023	2.07	0.19	0.095	0.008	493	20	7200	800	1.37	0.19	3.338	0.004	183	10	0.126	0.001	4.417
10	41_1	41	AL557	central North Sea	2021-06-13	0.644271	2.24905	56.9992	-78	3.254	surface	35.0249	9.4	1.1	2.694	0.022	3.8	0.5	117.6	0.3	0.75	0.1	0.66	0.11	0.109	0.019	39.9	0.8	0.69	0.06	0.20778	0.00025	2.4	0.3	0.097	0.01	340	40	6700	1000	1.95	0.27	0.055	0.001	161	18	0.024	0.001	0.743
7	41_1	41	AL557	central North Sea	2021-06-13	0.64272	2.24905	56.9992	-78	29.789	middle	35.0348	14.6	0.9	2.65	0.15	4.27	0.24	93.1	2.9	0.75	0.05	0.69	0.03	0.102	0.013	190	260	0.67	0.07	0.196	0.014	2.45	0.18	0.104	0.013	329.7	0.6	7400	1000	1.86	0.2	0.535	0.003	180	8	0.104	0.001	2.161
3	41_1	41	AL557	central North Sea	2021-06-13	0.640382	2.24905	56.9992	-78	70.877	bottom	35.0474	14.39	0.23	2.1	0.12	3.9	1.1	101	17	0.661	0.019	0.5983	0.0018	0.0949	0.0013	230	140	0.572	0.018	0.172	0.004	2.26	0.08	0.106	0.007	310	70	7110	120	1.62	0.14	2.237	0.008	170	50	0.29	0.001	4.61
10	42_2	42	AL557	central North Sea	2021-06-13	0.939468	2.00268	56.0012	-83	5.194	surface	34.974	7.8	1.6	2	0.4	3.278	0.011	96	14	0.648	0.003	0.5494	0.0005	0.086	0.029	60	60	0.53	0.08	0.171	0.0016	2.114	0.016	0.072	0.013	260	40	6830	60	1.53	0.25	0.07	0.008	155.3	1.4	0.025	0.001	0.511
6	42_2	42	AL557	central North Sea	2021-06-13	0.937627	2.00268	56.0012	-83	41.606	middle	35.01	10.1	1.5	1.76	0.009	3.431	0.0012	76	10	0.59	0.07	0.51	0.06	0.085	0.006	130	70	0.53	0.1	0.155	0.02	1.87	0.21	0.078	0.008	280	30	6230	8	1.5	0.15	1.6	-	148	19	0.351	0.002	3.7
4	42_2	42	AL557	central North Sea	2021-06-13	0.936748	2.00268	56.0012	-83	61.345	middle	35.0094	14.6	0.3	1.59	0.23	4.7	0.23	103	6	0.56	0.05	0.549	0.012	0.079	0.01	600	900	0.47	0.05	0.1522	0.0011	2.07	0.24	0.093	0.015	740	8	7000	1000	1.29	0.2			187.5	0.9
4	43_2	43	AL557	central North Sea	2021-06-14	0.21213	2.5011	54.9999	-32	27.201	bottom	34.7441	13.6	0.7	5.2	0.2	12.8	0.6	152	2.3	1.65	0.07	1.27	0.06	0.253814	1.8e-05	370	120	1.48	0.07	0.395	0.023	5.13	0.22	0.2	0.008	1231	19	7500	900	4.55	0.15	0.167	0.002	223	9	0.025	0.001	0.468
7	43_2	43	AL557	central North Sea	2021-06-14	0.214259	2.5011	54.9999	-32	7.03	middle	34.7555	13.2	0.9	6.52	0.24	9.7341	0.0018	152	6	1.55	0.07	1.2333	0.0023	0.254	0.021	220	80	1.56	0.04	0.369	0.024	5.25	0.1	0.182	0.015	930	40	7300	900	4.67	0.27			209	10
10	43_2	43	AL557	central North Sea	2021-06-14	0.214722	2.5011	54.9999	-32	2.98	surface	34.7644	13.391	0.027	6.57	0.1	9.27	0.12	175.6	2.9	1.42	0.03	1.025	0.029	0.232	0.005	178	14	1.44	0.04	0.309	0.004	5.05	0.05	0.134	0.009	836	24	7300	700	4.73	0.13	0.136	0.001	209.1	2.6	0.024	0.001	0.603
10	44_2	44	AL557	southern North Sea	2021-06-14	0.556574	2.75038	53.7995	-43	3.919	surface	34.501	14.8	1.3	3.93	0.19	23.1	2.3	201	18	1.33	0.08	1.11	0.1	0.2082	0.0017	226.9	0.9	1.21	0.09	0.33	0.03	3.93	0.22	0.172	0.017	3389	9	7870	70	3.34	0.27	0.168	0.003	270	26	0.025	-	0.482
6	44_2	44	AL557	southern North Sea	2021-06-14	0.55515	2.75038	53.7995	-43	19.846	middle	34.4779	14.9	0.9	4.526	0.025	26	5	192	29	1.31	0.15	1.09	0.12	0.202	0.005	420	260	1.24	0.09	0.33	0.03	4.25	0.23	0.173	0.025	4457	21	7400	1500	3.52	0.19	0.144	0.003	270	50	0.024	0.001	0.53
4	44_2	44	AL557	southern North Sea	2021-06-14	0.554028	2.75038	53.7995	-43	35.486	bottom	34.4721	15.2	0.7	4.22	0.07	30.23	0.17	196.8	3	0.952	0.006	0.9	0.03	0.146	0.005	200	40	0.92	0.08	0.265	0.005	3.51	0.15	0.171	0.019	5070	140	7700	800	2.55	0.024	0.106	0.001	283	4	0.022	0.001	0.472
10	45_2	45	AL557	central North Sea	2021-06-14	0.819132	3.99798	54.4017	-45	4.831	surface	34.3957	14.6	0.5	2.21	0.2	15.81	0.22	223	6	0.634	0.003	0.615	0.023	0.08	0.012	110	40	0.585	0.019	0.176	0.005	1.55	0.1	0.123	0.007	262	17	8000	600	1.22	0.14	0.308	0.002	284	8	0.024	0.001	0.562
6	45_2	45	AL557	central North Sea	2021-06-14	0.817627	3.99798	54.4017	-45	20.797	middle	34.4108	11.8	0.8	1.52	0.2	17.4	0.8	169	11	0.81	0.05	0.695	0.016	0.105	0.013	180	50	0.7	0.03	0.21	0.011	2.09	0.08	0.113	0.011	710	60	6800	800	1.684	0.029	0.754	0.003	236	12	0.036	-	0.73
4	45_2	45	AL557	central North Sea	2021-06-14	0.816655	3.99798	54.4017	-45	39.348	bottom	34.4138	15.51	0.2	1.87	0.017	22.974	0.015	230	40	0.8138	0.00012	0.739	0.018	0.088	0.012	320	150	0.89	0.12	0.21	0.005	2.6	0.4	0.1	0.005	933.3	2	10700	700	2.02	0.28	0.848	0.002	320	14	0.039	0.001	0.817
10	46_1	46	AL557	central North Sea	2021-06-15	0.000972222	3.5017	54.9996	-37	3.355	surface	34.499	14.13	0.05	7	0.5	17	0.6	189	12	2	0.09	1.51	0.06	0.314	0.003	96.6	2.5	1.84	0.15	0.481	0.012	6.4	0.4	0.249	0.022	930	50	8653	25	5.56	0.25	0.1	-	237	22	0.025	0.001	0.745
6	46_1	46	AL557	central North Sea	2021-06-14	0.999676	3.5017	54.9996	-37	19.512	middle	34.4234	13.9	0.4	6.33	0.19	16.6	0.7	182	7	1.641	0.015	1.3033	0.0017	0.2467	0.0015	168.6	1.5	1.51	0.06	0.413	0.023	5.03	0.04	0.211	0.012	949.877	0.026	8300	800	4.31	0.09			248	8
4	46_1	46	AL557	central North Sea	2021-06-14	0.998785	3.5017	54.9996	-37	32.984	bottom	34.3984	10.93	0.28	1.58	0.04	11.51	0.29	144.5	2.4	0.9442	0.002	0.82	0.08	0.135	0.004	152	26	0.797	0.015	0.251	0.009	2.96623	0.00022	0.12302	0.00026	407	13	6711	29	2.32	0.08	0.89	0.005	191	4	0.024	0.001	0.561
10	47_3	47	AL557	central North Sea	2021-06-15	0.193715	4.17235	55.4998	-30	5.303	surface	34.8185	12.3	0.5	6.3	1.3	10.2	0.3	138	4	1.38	0.07	1.08	0.05	0.224	0.017	290	200	1.41	0.24	0.34	0.009	4.6	0.7	0.19	0.04	830	40	7600	700	4.1	0.7	0.823	0.001	192	9	0.024	0.001	0.529
8	47_3	47	AL557	central North Sea	2021-06-15	0.193241	4.17235	55.4998	-30	10.202	middle	34.8153	13.3	0.8	5.9	0.5	11	0.7	153	11	1.48	0.12	1.18	0.08	0.24	0.03	260	190	1.41	0.13	0.363	0.029	4.9	0.4	0.177	0.017	850	80	8100	1000	4.3	0.4	0.911	0.001	204	11	0.023	-	0.538
6	47_3	47	AL557	central North Sea	2021-06-15	0.192755	4.17235	55.4998	-30	15.305	middle	34.7813	13.2	0.7	5.49	0.05	11.08	0.26	141	5	1.388	0.021	1.1065	0.0004	0.208	0.01	140	40	1.29	0.03	0.3372	0.0016	4.56	0.12	0.164	0.009	820	30	8200	400	3.8	0.03			203	4
4	47_3	47	AL557	central North Sea	2021-06-15	0.192153	4.17235	55.4998	-30	20.383	middle	34.6768	13.06	0.25	4.61	0.05	11.4	0.3	130.5	2.6	1.23	0.03	1.048	0.014	0.192	0.009	188	7	1.08	0.06	0.3164	0.0022	4.13	0.13	0.2	0.03	734.76	0.29	8300	700	3.164	0.017			209	5
2	47_3	47	AL557	central North Sea	2021-06-15	0.191562	4.17235	55.4998	-30	25.245	bottom	34.6776	11.24	0.12	3.81	0.05	9.7	0.5	131	3	1.15	0.05	0.96	0.028	0.167	0.005	300	400	1.029	0.024	0.291	0.006	3.68	0.09	0.145	0.019	610	30	7795	3	3.11	0.22	0.875	0.001	178	8	0.022	-	0.615
10	48_2	48	AL557	central North Sea	2021-06-15	0.460509	3.4998	56.0002	-68	4.728	surface	34.76	11.5	0.6	4.7	0.2	7.9	0.3	539	27	1.05	0.07	0.86	0.05	0.169	0.018	124	10	1.02	0.08	0.264	0.009	3.496	0.004	0.124	0.006	709	22	9080	30	3.02	0.13	0.906	0.004	210	8	0.024	0.001	0.509
6	48_2	48	AL557	central North Sea	2021-06-15	0.459502	3.4998	56.0002	-68	20.622	middle	34.816	12.6	0.6	5.2	0.4	6.7	1.3	120	16	1.15	0.03	0.9	0.03	0.185	0.016	500	600	1.1	0.11	0.293	0.017	3.8	0.4	0.17	0.05	640	60	9139	9	3.35	0.24	0.845	0.002	195	4	0.023	0.002	0.561
2	48_2	48	AL557	central North Sea	2021-06-15	0.45706	3.4998	56.0002	-68	61.595	bottom	34.893	14	2.1	3.08	0.28	5.62	0.05	101.2	0.3	0.77	0.13	0.66	0.14	0.1308	0.0008	300	90	0.73	0.08	0.203	0.029	3.088	0.01	0.104	0.006	960	130	8600	1600	2.2	0.3	2.271	0.001	198.1	1.6	0.084	0.001	1.957
10	49_1	49	AL557	central North Sea	2021-06-15	0.658866	5.00068	55.9996	-41	4.422	surface	34.6559	13.1	0.8	7.26	0.03	9.47	0.19	174	14	1.49	0.12	1.14	0.06	0.24	0.04	400	600	1.51	0.18	0.3378	0.0009	4.95	0.04	0.162	0.007	900	130	8900	700	4.6	0.7	0.872	0.004	219	11	0.022	-	0.746
6	49_1	49	AL557	central North Sea	2021-06-15	0.657813	5.00068	55.9996	-41	19.916	middle	34.7177	10.94	0.2	6.65	0.04	6.119	0.024	106.9	2.8	1.349	0.004	1.008	0.014	0.233	0.008	500	400	1.40056	0.00023	0.313	0.004	4.66	0.12	0.143	0.005	946	8	7600	700	4.32	0.15	0.845	0.002	171.3	1.2	0.023	0.001	0.673
4	49_1	49	AL557	central North Sea	2021-06-15	0.656586	5.00068	55.9996	-41	35.499	bottom	34.7572	16.5	1.3	6.6	1	5.6	0.5	131	14	1.28	0.16	0.98	0.11	0.22	0.04	500	500	1.34	0.22	0.31	0.03	5	0.8	0.146	0.021	1220	130	9000	1100	4.3	0.8	0.9	0.002	191	15	0.022	0.002	0.551
10	50_1	50	AL557	central North Sea	2021-06-15	0.868877	6.50053	56.0004	-41	5.676	surface	34.098	15.36	0.2	0.9	0.8	20.48	0.009	281	9	0.1528	0.0019	0.16	0.06	0.0211	0.0011	300	300	0.69	0.2	0.04048	9e-05	0.488	0.014	0.044	0.012	940	80	9000	700	0.367	0.003	0.38	0.004	335	8	0.022	0.001	0.695
6	50_1	50	AL557	central North Sea	2021-06-15	0.867697	6.50053	56.0004	-41	20.74	middle	34.2009	15.5	2.7	1.42	0.1	17.77	0.03	238	6	0.829	0.021	0.88	0.04	0.086	0.006	133	24	0.93	0.05	0.237	0.004	1.78	0.08	0.17	0.004	411	13	8600	800	1.29	0.04	1.663	0.003	324	8	0.036	0.003	1.004
4	50_1	50	AL557	central North Sea	2021-06-15	0.866389	6.50053	56.0004	-41	35.477	bottom	34.2253	14.35	0.016	1.1	0.2	21.7	0.3	237	5	0.856	0.023	0.88	0.05	0.102	0.003	244	16	0.9707	0.0018	0.248	0.017	2	0.11	0.1727	0.0024	940	80	8500	30	1.52	0.09	2.977	0.006	321	6	0.052	-	1.285
10	51_1	51	AL557	central North Sea	2021-06-16	0.113345	6.50123	57.0002	-34	3.683	surface	34.5843	12.2	0.4	3.5	0.13	9.3	0.5	157	5	1.09	0.04	0.925	0.029	0.158	0.019	80	40	0.98	0.05	0.281	0.018	3.173	0.004	0.154	0.007	644	28	9000	1000	2.7	0.09	0.924	0.002	240	9	0.021	0.001	0.593
7	51_1	51	AL557	central North Sea	2021-06-16	0.112407	6.50123	57.0002	-34	10.504	middle	34.5851	12.2	1	4.2	1.3	9.5	0.5	166	7	1.216	0.006	0.99	0.08	0.1859	0.0005	400	500	1.164	0.014	0.303	0.025	3.8	1.2	0.168	0.007	760	160	8900	1000	3.1	0.8	0.971	0.005	240.9	0.4	0.022	0.002	0.619
4	51_1	51	AL557	central North Sea	2021-06-16	0.110799	6.50123	57.0002	-34	28.773	bottom	34.5497	13.9	1	5.15	0.13	12.936	0.008	197	12	1.5409	0.0021	1.23	0.03	0.265	0.006	210	90	1.5	0.05	0.3809	0.0013	5.377	0.012	0.21	0.015	1030	70	8100	1100	4.74	0.08	0.979	0.001	255	17	0.024	0.002	0.687
10	52_1	52	AL557	central North Sea	2021-06-16	0.326215	5.00023	56.9995	-57	5.086	surface	34.6736	16.2	1.1	2.72	0.27	5.77	0.19	100	7	0.866	0.005	0.76	0.07	0.118	0.02	263	20	0.75	0.12	0.224	0.023	3.17	0.008	0.128	0.012	837.5	2.2	9500	1300	2.25	0.25	0.244	0.003	223	3	0.02	-	0.776
6	52_1	52	AL557	central North Sea	2021-06-16	0.324907	5.00023	56.9995	-57	31.065	middle	34.6488	15.9	1.2	4.39176	0.00028	9.9	0.6	158.9	1.1	1.25	0.08	1.01	0.04	0.184	0.0006	200	80	1.16	0.08	0.309	0.021	4.15	0.1	0.173	0.007	1039.5	1.5	9400	1500	3.58	0.13			258.41	0.28
4	52_1	52	AL557	central North Sea	2021-06-16	0.323924	5.00023	56.9995	-57	50.742	bottom	34.9685	13.386	0.013	5.67	0.05	9.6	0.4	162.39	0.07	1.353	0.028	1.09	0.07	0.22	0.013	130	80	1.31	0.08	0.33	0.006	4.25	0.05	0.196	0.013	677	6	9290	70	3.75	0.13	1.076	0.005	236	4	0.071	-	2.482
10	53_1	53	AL557	central North Sea	2021-06-16	0.535914	3.75098	57.0012	-65	4.871	surface	34.7101	10	0.7	3.34	0.21	4.887	0.004	120	6	0.9	0.06	0.81	0.04	0.123	0.009	90	40	0.85	0.04	0.238	0.005	2.92	0.09	0.1375	0.0029	418	12	9500	1100	2.39	0.14	0.221	0.002	225	11	0.013	0.002	0.637
8	53_1	53	AL557	central North Sea	2021-06-16	0.535185	3.75098	57.0012	-65	19.191	middle	34.9716	13.8	0.8	6	4	4.8	0.6	120.8	1.3	0.9	0.4	0.66	0.15	0.15	0.1	1100	1200	1	0.6	0.19	0.07	3.6	2.4	0.062	0.019	900	400	8600	700	3.2	2.1	0.252	0.002	189.42	0.23	0.01	0.001	0.879
4	53_1	53	AL557	central North Sea	2021-06-16	0.53338	3.75098	57.0012	-65	57.845	bottom	35.0743	17.3	2.3	3.225	0.02	5	0.6	117	12	0.99	0.03	0.8831	0.0009	0.1557	0.0021	270	50	0.91552	0.00013	0.265	0.015	3.38	0.09	0.18	0.05	540	60	9300	1700	2.72	0.07	2.45	0.002	217.8	1.4	0.089	0.005	3.191
10	54_1	54	AL557	northern North Sea	2021-06-16	0.806481	4.25054	58.0003	-95	5.478	surface	34.9734	9.052	0.016	0.55	0.19	3.51	0.16	109	6	0.201	0.018	0.258	0.022	0.018	0.005	33	5	0.16	0.04	0.0661	0.0029	0.398	0.008	0.0608	0.00027	181	9	9200	1200	0.31	0.13	0.117	0.016	204	9	0.006	0.001	0.715
6	54_1	54	AL557	northern North Sea	2021-06-16	0.802512	4.25054	58.0003	-95	56.426	middle	35.0824	17.3	1.4	1.7	0.3	5	4	88	19	0.56	0.07	0.6	0.06	0.07	0.024	270	190	0.46	0.06	0.163	0.02	2.06	0.27	0.107	0.02	410	80	10400	1500	1.23	0.22	0.713	0.004	230	30	0.295	0.001	8.24
4	54_1	54	AL557	northern North Sea	2021-06-16	0.800498	4.25054	58.0003	-95	88.587	bottom	35.0864	16.4	1	1.77	0.06	3.63	0.16	81	4	0.611	0.017	0.57992	0.00022	0.079	0.006	217	5	0.475	0.019	0.172	0.004	2.008	0.004	0.16	0.05	384	11	9400	900	1.35	0.04	0.667	0.003	197	5	0.253	0.001	8.64
4	55_2	55	AL557	Norwegian Trench	2021-06-17	0.0695602	3.97129	59.0007	-279	271.079	bottom	35.1227	14.37	0.07	0.8	0.3	3.1	0.6	83	17	0.496	0.004	0.45	0.05	0.062	0.01	211	4	0.4	0.09	0.128	0.015	1.68	0.27	0.097	0.021	510	90	7500	900	1.15	0.14	0.104	0.008	180	40	0.049	0.002	10.63
8	55_2	55	AL557	Norwegian Trench	2021-06-17	0.0727083	3.97129	59.0007	-279	152.046	middle	35.0738	16.64	0.21	1.4	0.4	2.5	0.5	81	18	0.59	0.16	0.57	0.15	0.078	0.022	100	50	0.51	0.15	0.17	0.05	2.2	0.4	0.12	0.03	96	13	8400	2100	1.5	0.3	0.051	0.009	214.6	0.5	0.02	0.003	10.3
10	55_2	55	AL557	Norwegian Trench	2021-06-17	0.0739931	3.97129	59.0007	-279	101.608	middle	35.0891	16.755	0.019	2.2	0.7	3.09	0.16	80	9	0.79	0.06	0.73	0.04	0.114	0.008	210	270	0.69	0.07	0.213	0.005	2.9	0.4	0.19	0.04	150	100	8600	800	2.1	0.3	0.206	0.012	207	5	0.018	0.001	10.7
8	55_4	55	AL557	Norwegian Trench	2021-06-17	0.12037	3.97232	59.0012	-280	4.97	surface	29.6003	13.4	1.6	7.7	1	11.4	1.1	226	22	2.09	0.19	1.71	0.14	0.306	0.026	300	400	2.2	0.3	0.52	0.05	10.6	0.9	0.35	0.04	620	70	7100	1000	8.1	0.8	0.197	0.008	320	30	0.001	0.001	0.66
10	56_3	56	AL557	Norwegian Trench	2021-06-17	0.445764	4.00067	60	-274	99.382	middle	35.2442	18.7	2.8	0.99	0.1	2.7	0.3	69	13	0.64	0.05	0.62	0.07	0.082	0.005	65	5	0.506	0.011	0.176	0.02	1.79	0.13	0.13	0.009	57	10	8930	4	1.38	0.06	0.052	0.021	195	26	0.019	0.007	12.6
7	56_3	56	AL557	Norwegian Trench	2021-06-17	0.440486	4.00067	60	-274	169.598	middle	35.2309	18.101	0.012	1.08	0.22	2.6	0.5	62	13	0.74	0.05	0.692	0.011	0.092	0.01	90	50	0.574	0.008	0.206	0.005	2.16	0.05	0.18	0.07	55	17	8000	1900	1.65	0.04	0.19	0.021	190	40	0.015	0.009	12.8
4	56_3	56	AL557	Norwegian Trench	2021-06-17	0.437535	4.00067	60	-274	265.52	bottom	35.1914	17	3	0.9	0.15	3.5	0.6	75	9	0.6	0.08	0.57	0.07	0.077	0.009	180	90	0.49	0.07	0.162	0.018	2.21	0.07	0.114	0.013	460	60	8200	2000	1.424	0.01	0.158	0.008	200	30	0.015	0.001	11.29
10	56_5	56	AL557	Norwegian Trench	2021-06-17	0.48912	4.00049	59.9997	-275	3.289	surface	34.3047	10.1	2.5	3.13	0.05	5.4	1.4	137.8	0.8	1.146	0.013	0.86	0.25	0.1694	0.0022	90	30	1	0.3	0.2953	0.0019	4.795	0.012	0.179	0.0007	310	80	8000	2500	3.4	1	0.089	0.008	214.2	2.1	0.004	0.006	0.87
11	57_2	57	AL557	Norwegian Trench	2021-06-17	0.772141	3.99967	61.0001	-338	100.479	middle	35.2138	20.1	1.6	0.98	0.17	3	0.3	72	7	0.55	0.04	0.5063	0.001	0.0775	0.0008	90	40	0.45	0.07	0.1561	0.0025	1.84	0.12	0.15	0.06	69	13	9100	1800	1.39	0.12	0.11	0.008	214	16	0.016	0.006	12.1
7	57_2	57	AL557	Norwegian Trench	2021-06-17	0.769618	3.99967	61.0001	-338	196.972	middle	35.2309	18.6	1.3	1.06	0.16	2.89	0.15	106	9	0.7	0.06	0.6624	0.0004	0.09	0.005	119	22	0.553	0.02	0.19	0.006	2.28	0.15	0.1264	0.0026	70	6	9079	15	1.67	0.08	0.157	0.022	209	12	0.015	0.002	12
4	57_2	57	AL557	Norwegian Trench	2021-06-17	0.767014	3.99967	61.0001	-338	326.215	bottom	35.1555	16.5	0.4	0.56	0.22	2.26	0.11	105	5	0.454	0.027	0.4288	0.0025	0.055	0.01	140	170	0.35	0.009	0.127	0.007	1.349	0.005	0.088	0.007	162	10	8500	900	0.97	0.12	0.116	0.02	207.64	0.1	0.02	0.002	11.1
11	57_4	57	AL557	Norwegian Trench	2021-06-17	0.808067	3.99909	61.0003	-337	3.391	surface	33.9884	13.6	1.2	3.34	0.08	6.82	0.25	146	7	1.23	0.03	1.018	0.005	0.18	0.004	78	14	1.15	0.04	0.31375	6e-05	4.91	0.11	0.24	0.05	358	14	8700	1100	3.89	0.21	0.237	0.017	231	6	0.005	0.001	0.9
4	58_2	58	AL557	Norwegian Trench	2021-06-18	0.0615625	4.25044	62.0001	-169	160.718	bottom	35.136	19	1.5	1.28	0.11	2.95	0.12	89	9	0.63	0.07	0.64	0.1	0.0732	0.0005	89	7	0.48	0.06	0.174	0.012	2.53	0.24	0.128	0.004	167	11	8900	1200	1.5	0.17	0.2	0.02	216	14	0.051	0.002	12.15
7	58_2	58	AL557	Norwegian Trench	2021-06-18	0.063669	4.25044	62.0001	-169	100.583	middle	34.7106	13.849	0.01	1.815	0.02	4.1	0.3	97.9	1.5	0.8	0.03	0.7	0.05	0.11079	8e-05	130	50	0.73	0.09	0.202	0.009	3.357	0.029	0.135	0.003	238	5	7700	600	2.428	0.006	0.121	0.016	197	4	0.135	0.009	9.6
10	58_2	58	AL557	Norwegian Trench	2021-06-18	0.065463	4.25044	62.0001	-169	49.186	middle	34.24	15.7	1.1	3.4	0.6	6.8	0.6	143.2	0.11	0.93	0.09	0.92	0.06	0.131	0.022	116	9	0.91	0.12	0.258	0.02	4.8	0.5	0.23	0.08	390	80	8600	1100	3.1	0.5	0.658	0.014	237	20	0.265	0.027	4.4
10	58_4	58	AL557	Norwegian Trench	2021-06-18	0.107569	4.25042	62.0003	-169	3.468	surface	32.5412	14.5	1.9	5.8	0.9	8.6	1.4	191	25	1.711	0.012	1.29	0.23	0.24	0.03	134.613	0.028	1.7	0.28	0.4	0.07	7.7	1.2	0.2726	0.0009	569.6	1.3	7600	1500	6	1	0.16	0.04	250	40	0.004	0.002	1.01
4	59_2	59	AL557	Norwegian Trench	2021-06-18	0.406273	4.30008	61.0002	-396	389.555	bottom	35.1424	16.5	2.6	0.88	0.17	2.684	0.022	103.7	0.9	0.55	0.06	0.54622	5e-05	0.067	0.018	148	28	0.41	0.03	0.16017	0.00028	1.9	0.18	0.108	0.016	182	27	9180	18	1.23	0.1	0.945	0.013	207	29	0.02	0.004	10.6
8	59_2	59	AL557	Norwegian Trench	2021-06-18	0.409942	4.30008	61.0002	-396	198.221	middle	35.1895	16.6	2	1.06	0.05	2.6	0.4	71.23	0.11	0.632	0.027	0.6131	0.0003	0.083	0.007	89	9	0.516	0.022	0.174	0.011	1.994	0.003	0.121	0.008	69	12	8300	1400	1.5	0.07	0.871	0.018	199.8	1.1	0.018	0.002	11.3
4	59_4	59	AL557	Norwegian Trench	2021-06-18	0.453264	4.30009	60.9999	-396	73.431	middle	34.815	15.5	0.7	1.91	0.18	4.19	0.28	96	12	0.92	0.06	0.82	0.05	0.131	0.013	100	18	0.8563	0.0023	0.247	0.007	3.42	0.11	0.22	0.05	156	18	8680	50	2.59	0.2	0.947	0.007	207	11	0.166	-	7.93
10	59_4	59	AL557	Norwegian Trench	2021-06-18	0.456632	4.30009	60.9999	-396	4.438	surface	32.213	14.4	2.7	5.07	0.15	8	6	170	120	1.51	0.06	1	0.7	0.14	0.15	150	160	1.75	0.05	0.3458	0.0027	7.22	0.17	0.1634	0.0024	480	130	8300	2000	5.79	0.22	0.846	0.014	250	70	0.005	0.001	0.405
4	61_2	61	AL557	Norwegian Trench	2021-06-18	0.831736	4.49879	60.0016	-254	246.422	bottom	35.1297	16.1	2.1	0.78	0.11	3.17	0.29	80	13	0.56	0.05	0.57	0.04	0.066	0.003	180	100	0.434	0.019	0.153	0.001	1.73	0.06	0.114	0.016	420	70	8400	1200	1.22	0.05	0.126	0.007	203	19	0.029	0.001	9.81
8	61_2	61	AL557	Norwegian Trench	2021-06-18	0.834722	4.49879	60.0016	-254	119.269	middle	34.9747	16.16	0.27	1.463	0.012	2.933	0.021	105	3	0.78	0.016	0.68	0.04	0.09	0.003	165	6	0.69	0.03	0.1791	0.0026	2.85	0.04	0.079	0.014	98.5	0.5	9600	500	2.14	0.14	0	-	212	3	0.016	0.001	9.88
10	61_4	61	AL557	Norwegian Trench	2021-06-18	0.871887	4.49942	60.0027	-253	4.201	surface	31.8662	13.9	1	6	0.4	10.6	0.9	200	20	1.84	0.11	1.479	0.007	0.261	0.004	220	290	1.93	0.07	0.464	0.017	8.37	0.25	0.35	0.03	571	27	7900	1400	6.6	0.3	0.012	0.004	320	100	0.012	0.002	0.46
4	61_4	61	AL557	Norwegian Trench	2021-06-18	0.869618	4.49942	60.0027	-253	52.966	middle	34.7145	15.7	0.8	2.43	0.16	4.8	0.4	107	10	1.14	0.04	0.91	0.05	0.171	0.013	100	50	1.06	0.13	0.283	0.023	3.99	0.27	0.173	0.008	156	9	8800	1700	3.27	0.23	0.01	0.003	217	11	0.041	0.003	8.6
4	62_2	62	AL557	Norwegian Trench	2021-06-19	0.198275	4.69987	58.9993	-267	261.277	bottom	35.1446	16.46	0.2	0.67	0.03	4.55	0.15	97.1	1.5	0.634	0.026	0.61	0.05	0.07627	0.00015	230	70	0.5	0.01	0.181	0.011	2.09	0.03	0.1217	0.0017	970	50	8600	800	1.43	0.07	0.922	0.013	210.1	1.1	0.023	0.001	10.7
7	62_2	62	AL557	Norwegian Trench	2021-06-19	0.201331	4.69987	58.9993	-267	149.387	middle	35.0473	17.1	1.3	1.49	0.21	2.44	0.18	89	7	0.74	0.03	0.67	0.06	0.1	0.01	150	80	0.62	0.09	0.199	0.017	2.68	0.21	0.134	0.013	124	18	8500	1200	1.94	0.19	0.947	0.004	260	140	0.017	0.001	11.114
10	62_2	62	AL557	Norwegian Trench	2021-06-19	0.203472	4.69987	58.9993	-267	67.661	middle	34.2644	14.8	2.3	3.25	0.11	7	0.8	139	19	1.434	0.004	1.16	0.02	0.2324	0.0014	120	50	1.39	0.03	0.357	0.012	5.26	0.05	0.29	0.06	250	30	8500	2300	4.361	0.019	0.853	0.006	280	130	0.384	0.001	5.82
12	62_2	62	AL557	Norwegian Trench	2021-06-19	0.204572	4.69987	58.9993	-267	32.333	middle	32.7724	13.8	0.5	4.46	0.17	8.8	0.4	169	7	1.57	0.05	1.25	0.05	0.229	0.017	100	30	1.58	0.1	0.389	0.019	6.7	0.3	0.26	0.007	316	24	7879	21	5.575	0.0025	1	0.009	260	40	0.013	0.001	0.85
10	62_4	62	AL557	Norwegian Trench	2021-06-19	0.246296	4.69955	58.9994	-268	3.177	surface	30.2834	13.8	0.9	6.8	0.4	11.9	0.7	242	12	2.0219	0.0022	1.63	0.14	0.29	0.029	150	70	2.08	0.1	0.487	0.029	9.8	0.7	0.35	0.006	600	30	7500	900	7.7	0.5	0.84	0.002	320	30	0.005	-	0.81
8	63_2	63	AL557	Norwegian Trench	2021-06-19	0.54206	5.49995	57.9999	-228	99.517	middle	35.1056	18.274	0.006	1.44	0.04	2.97	0.24	78	12	0.771	0.017	0.74	0.03	0.1119	0.0015	106	24	0.643	0.026	0.213	0.006	2.759	0.028	0.2	0.08	93	11	8800	1600	1.91	0.15	0.057	0.012	209	20	0.016	-	10.52
6	63_2	63	AL557	Norwegian Trench	2021-06-19	0.540845	5.49995	57.9999	-228	149.375	middle	35.1734	16.4	1.5	1.4	0.1	3.71	0.28	71	11	0.53	0.07	0.53	0.05	0.069	0.005	310	90	0.4359	0.0017	0.1527	0.0004	2.04	0.04	0.112	0.006	321.8	1.1	8000	1200	1.27	0.09	0.992	0.006	198	10	0.534	0.01	9.45
4	63_2	63	AL557	Norwegian Trench	2021-06-19	0.539352	5.49995	57.9999	-228	220.748	bottom	35.1785	17.2	0.7	1.5445	0.0021	4.15	0.29	70	4	0.64	0.05	0.62	0.05	0.077	0.0003	280	50	0.52	0.04	0.1764	0.0004	2.34	0.17	0.121	0.003	299.77	0.13	8500	700	1.665	0.005	1.349	0.01	202	12	0.563	-	8.34
10	63_4	63	AL557	Norwegian Trench	2021-06-19	0.582269	5.49925	58	-228	4.492	surface	31.1028	14.86	0.14	5.97	0.1	12.14	0.07	248.38	0.13	1.84	0.05	1.51	0.04	0.269	0.017	170	160	1.899	0.011	0.458	0.011	7.98	0.15	0.37	0.07	580	120	7500	1900	6.31	0.06	0.108	0.009	320	100	0.006	0.002	0.372
9	63_2	63	AL557	Norwegian Trench	2021-06-19	0.542639	5.49995	57.9999	-228	84.525	middle	35.1745	17.8	1.3	1.31	0.24	2.925	0.003	70	9	0.74	0.004	0.67	0.07	0.094	0.019	110	50	0.6	0.11	0.193	0.02	2.65	0.25	0.137	0.008	69	8	9157	27	1.83	0.2	0.221	0.012	202	25	0.022	-	10.83
4	64_2	64	AL557	Norwegian Trench	2021-06-19	0.753299	6.49956	58.0006	-349	344.929	bottom	35.1175	16	0.4	0.8	0.4	3.81	0.09	83	4	0.49	0.04	0.486	0.016	0.062	0.005	210	80	0.3988	0.0014	0.1376	0.0029	1.84	0.14	0.109	0.013	1442	12	9042	9	1.11	0.13	0.759	0.012	209	5	0.027	0.003	10.15
6	64_2	64	AL557	Norwegian Trench	2021-06-19	0.755313	6.49956	58.0006	-349	248.893	middle	35.0941	16.4	0.7	1.36	0.19	2.72	0.09	82	6	0.555	0.028	0.598	0.011	0.079	0.003	89	25	0.443	0.018	0.164	0.009	2.16	0.09	0.18	0.07	199	9	9100	1300	1.33	0.05	0.88	0.06	213	9	0.027	0.011	9.8
11	64_2	64	AL557	Norwegian Trench	2021-06-19	0.758819	6.49956	58.0006	-349	84.663	middle	34.8977	17.6	1.2	2.2	0.5	4.2	0.7	102	12	0.85	0.08	0.78	0.08	0.116	0.006	150	140	0.74	0.11	0.221	0.014	3.0273	0.0005	0.153	0.024	214.1	2.6	10000	2000	2.3	0.3	0.868	0.009	232	17	0.068	-	9.25
10	64_4	64	AL557	Norwegian Trench	2021-06-19	0.794549	6.49974	58.001	-350	3.774	surface	33.265	16.5	1.7	5.5	0.5	14.2	1.4	232	23	1.87	0.2	1.55	0.13	0.26	0.04	160	60	1.92	0.24	0.47	0.06	7.4	0.8	0.31	0.04	560	40	8600	1500	5.9	0.6	0.94	0.04	317	22	0.008	0.003	0.583
4	65_5	65	AL557	Skagerrak	2021-06-20	0.373287	9.49985	58.5001	-527	521.255	bottom	35.124	14.119	0.01	0.29	0.04	0.93	0.14	102	5	0.337	0.023	0.35	0.05	0.041	0.006	120	40	0.21581	0.00013	0.096	0.01	0.944	0.015	0.069	0.006	377.3	2	8298	4	0.6113	0.0004	0.176	0.004	178	9	0.016	0.008	10.4
5	65_5	65	AL557	Skagerrak	2021-06-20	0.374942	9.49985	58.5001	-527	451.125	middle	35.113	16	3	0.48	0.15	1.46	0.16	79	13	0.37	0.1	0.449	0.004	0.045	0.01	132.93	0.03	0.27	0.08	0.11	0.022	1.31	0.15	0.081	0.019	370	70	9440	40	0.79	0.17	0.215	0.009	220.4	1.8	0.011	0.001	10.52
6	65_5	65	AL557	Skagerrak	2021-06-20	0.376065	9.49985	58.5001	-527	401.02	middle	35.1101	15.7	1.7	0.65	0.1	1.54	0.15	89	3	0.52	0.03	0.53	0.06	0.069	0.007	110	50	0.4	0.04	0.1546	0.0006	1.83	0.14	0.093	0.005	228	14	8900	1300	1.18	0.13	0.122	0.007	214.1	1	0.012	0.001	10.11
7	65_5	65	AL557	Skagerrak	2021-06-20	0.377384	9.49985	58.5001	-527	351.108	middle	35.1142	13.5	2.7	0.88	0.14	1.8	0.3	69	17	0.51	0.04	0.481	0.018	0.074	0.018	130	90	0.41	0.04	0.144	0.014	1.67	0.16	0.1	0.03	180	40	8410	21	1.16	0.13			180	40
8	65_5	65	AL557	Skagerrak	2021-06-20	0.378345	9.49985	58.5001	-527	300.987	middle	35.1202	15.8	1	1.062	0.027	2.38	0.03	85	5	0.58	0.03	0.57	0.01	0.077	0.007	70	5	0.46	0.05	0.16138	7e-05	1.76	0.08	0.106	0.007	171.8	1.2	8900	1100	1.29	0.06	0.07	0.005	203	5	0.011	0.004	10
9	65_5	65	AL557	Skagerrak	2021-06-20	0.379676	9.49985	58.5001	-527	251.011	middle	35.1094	13.9	2.3	1.2	0.3	2.4	0.5	71	13	0.61	0.08	0.57	0.11	0.087	0.021	210	130	0.53	0.08	0.167	0.017	2.2	0.3	0.095	0.024	137	23	8100	1700	1.51	0.25	0.199	0.008	190	40	0.012	0.003	10.3
10	65_5	65	AL557	Skagerrak	2021-06-20	0.380903	9.49985	58.5001	-527	200.843	middle	35.0827	15.8	2.3	1.8	0.8	2.5	0.3	100	50	0.66	0.05	0.6342	0.0005	0.094	0.004	139	19	0.59	0.12	0.1882	0.0024	2.5	0.5	0.139	0.026	160	70	8700	1900	1.61	0.29	0.181	0.002	207	12	0.024	0.001	10.18
4	65_6	65	AL557	Skagerrak	2021-06-20	0.413125	9.50189	58.4992	-526	90.822	middle	35.028	19.5	1.8	1.49	0.1	3.21	0.14	107	7	0.66	0.11	0.614	0.02	0.0723	0.0005	124	13	0.63	0.06	0.169	0.007	2.52	0.19	0.0627	0.0018	140	13	10200	1000	1.881	0.01	0.941	0.017	218	13	0.024	0.001	11
5	65_6	65	AL557	Skagerrak	2021-06-20	0.413935	9.50189	58.4992	-526	75.905	middle	35.0152	19	0.08	1.6	0.3	3.1	0.4	100.8	0.7	0.6698	0.0027	0.652	0.006	0.0849	0.0016	130	60	0.54	0.12	0.17	0.03	2.4	0.3	0.103	0.021	152	11	8900	1700	1.6	0.27			210	30
6	65_6	65	AL557	Skagerrak	2021-06-20	0.414919	9.50189	58.4992	-526	61.154	middle	34.9807	20	4	2	0.28	3.6	0.4	98	14	0.828	0.017	0.745	0.004	0.13	0.018	71.3	0.7	0.72	0.06	0.219	0.01	2.98	0.18	0.146	0.011	146.7	0.7	9870	80	2.19	0.11			221	9
7	65_6	65	AL557	Skagerrak	2021-06-20	0.41537	9.50189	58.4992	-526	51.142	middle	34.9529	17	4	1.8	0.5	3.579	0.024	93	20	0.802	0.003	0.67	0.16	0.1119	0.0013	83	23	0.7207	0.0022	0.2	0.04	2.7	0.6	0.12	0.03	150	40	8800	2200	1.9	0.5	0.83	0.04	210	50	0.031	0.003	10.2
8	65_6	65	AL557	Skagerrak	2021-06-20	0.416192	9.50189	58.4992	-526	31.077	middle	34.669	15.1	0.9	3.1	0.5	8.3	0.4	142	10	1.18	0.06	0.96	0.04	0.18	0.011	200	240	1.13	0.07	0.297	0.017	4.1	0.3	0.155	0.008	555	10	8900	1200	3.3	0.3	1.505	0.014	254	21	0.139	0.003	3.5
9	65_6	65	AL557	Skagerrak	2021-06-20	0.416806	9.50189	58.4992	-526	11.195	middle	33.2782	15.293	0.01	3.36	0.28	11.39	0.28	175	6	1.35	0.03	1.1157	0.0024	0.204	0.005	80	40	1.44	0.03	0.345	0.012	4.4	0.21	0.213	0.022	823	9	9000	800	3.64	0.15			272	7
10	65_6	65	AL557	Skagerrak	2021-06-20	0.417176	9.50189	58.4992	-526	4.979	surface	32.1946	14.8	1	2.3192	0.0023	15.9	0.3	272	4	1.1	0.06	0.98	0.07	0.134	0.014	260	260	1.55	0.11	0.28	0.014	3.3	0.5	0.191	0.012	1041	17	8000	1000	2.6	0.4	1.339	0.023	358	8	0.022	-	0.88
2	5_1	5	AL557	German Bight	2021-06-04	0.737141	8.09873	54.9989	-16	13.504	bottom	29.9855																															1.423	0.012			0.255	0.001	9.49
6	6_1	6	AL557	German Bight	2021-06-04	0.837095	7.49728	54.9991	-27	15.114	middle	32.8791																															2.22	0.06			0.219	0.015	5.6
11	6_1	6	AL557	German Bight	2021-06-04	0.838322	7.49728	54.9991	-27	5.26	surface	30.5091																															1.35	0.1			0.241	0.028	10.4
7	7_1	7	AL557	German Bight	2021-06-05	0.23537	7.49967	54.4001	-27	10.067	middle	31.9895																															1.29	0.02			0.199	0.013	8
3	8_1	8	AL557	German Bight	2021-06-05	0.352836	7.50197	53.9992	-32	29.507	bottom	32.7028																															1.83	0.06			0.092	0.004	2.58
5	8_1	8	AL557	German Bight	2021-06-05	0.353681	7.50197	53.9992	-32	19.532	middle	32.7081																															2.067	0.013			0.147	0.008	4
4	14_1	14	AL557	German Bight	2021-06-06	0.409722	6.50084	54.4002	-38	35.232	bottom	34.1609																															0.808	0.026			0.011	0.001	0.68
5	14_1	14	AL557	German Bight	2021-06-06	0.41059	6.50084	54.4002	-38	25.173	middle	34.161																															0.81	0.05			0.009	0.002	0.58
5	20_1	20	AL557	southern North Sea	2021-06-07	0.462234	4.4976	53.1999	-27	14.963	middle	34.1735																															1.785	0.004			0.015	0.002	0.896
4	23_1	23	AL557	southern North Sea	2021-06-08	0.205266	2.49932	51.9996	-43	42.367	bottom	35.0423																															1.806	0.015			0.025	-	0.796
6	23_1	23	AL557	southern North Sea	2021-06-08	0.206308	2.49932	51.9996	-43	19.96	middle	35.0431																															1.756	0.014			0.027	0.001	0.953
6	30_1	30	AL557	central North Sea	2021-06-09	0.692222	0.870948	57.0001	-92	41.859	middle	34.8937																															3.2	0.03			0.32	0.001	4.91
4	32_1	32	AL557	northern North Sea	2021-06-10	0.228275	0.501728	59	-142	74.997	middle	35.0429																															0.935	0.009			0.075	0.001	10.421
4	34_1	34	AL557	northern North Sea	2021-06-10	0.753056	0.500093	61.0001	-139	81.049	middle	35.2992																															2.152	0.022			0.427	0.001	11.48
8	34_1	34	AL557	northern North Sea	2021-06-10	0.755752	0.500093	61.0001	-139	15.23	middle	35.2908																															0.87	0.013			0.03	0.001	1.14
4	35_3	35	AL557	northern North Sea	2021-06-11	0.161539	2.51783	61.9977	-382	371.575	bottom	34.9925																															0.938	0.002			0.24	0.18	17.67
4	35_4	35	AL557	northern North Sea	2021-06-11	0.195891	2.52481	61.998	-385	26.672	middle	35.2836																															1.672	0.006			0.208	0.001	9.5
5	36_1	36	AL557	northern North Sea	2021-06-11	0.507083	2.50122	61.0005	-131	74.885	middle	35.3014																															0.378	0.003			0.323	-	11.364
7	36_1	36	AL557	northern North Sea	2021-06-11	0.508194	2.50122	61.0005	-131	43.971	middle	35.2503																															2.148	0.006			0.324	0.001	7.2
9	36_1	36	AL557	northern North Sea	2021-06-11	0.509653	2.50122	61.0005	-131	14.34	middle	35.0573																															1.004	0.003			0.029	0.001	0.81
5	38_1	38	AL557	northern North Sea	2021-06-12	0.31125	-0.500872	60.0002	-120	61.44	middle	35.2302																															2.062	0.002			0.493	-	8.45
10	38_1	38	AL557	northern North Sea	2021-06-12	0.314039	-0.500872	60.0002	-120	4.084	surface	35.1779																															0.863	0.003			0.023	0.001	0.63
4	39_2	39	AL557	northern North Sea	2021-06-13	0.119097	2.50243	59.0006	-119	61.039	middle	35.1446																															1.08	0.005			0.662	0.001	9.335
2	42_2	42	AL557	central North Sea	2021-06-13	0.936181	2.00268	56.0012	-83	75.824	bottom	35.0163																															1.875	0.011			0.581	0.001	5.73
7	46_1	46	AL557	central North Sea	2021-06-15	6.94444e-05	3.5017	54.9996	-37	14.468	middle	34.3645																															0.126	0.002			0.024	-	0.463
8	54_1	54	AL557	northern North Sea	2021-06-16	0.804595	4.25054	58.0003	-95	30.975	middle	35.0894																															0.218	0.002			0.032	0.001	1.14
4	55_4	55	AL557	Norwegian Trench	2021-06-17	0.119363	3.97232	59.0012	-280	25.001	middle	33.5167																															0.215	0.001			0.096	0.005	1.43
6	56_3	56	AL557	Norwegian Trench	2021-06-17	0.439583	4.00067	60	-274	199.525	middle	35.2408																															0.15	0.005			0.014	0.001	11.957
9	56_3	56	AL557	Norwegian Trench	2021-06-17	0.444815	4.00067	60	-274	130.405	middle	35.2503																															0.174	0.006			0.015	0.001	12.31
7	56_5	56	AL557	Norwegian Trench	2021-06-17	0.487176	4.00049	59.9997	-275	49.453	middle	34.867																															0.208	0.008			0.021	0.008	10.3
6	57_2	57	AL557	Norwegian Trench	2021-06-17	0.768519	3.99967	61.0001	-338	248.701	middle	35.2337																															0.41	0.08			0.019	0.001	1.249
7	57_4	57	AL557	Norwegian Trench	2021-06-17	0.80647	3.99909	61.0003	-337	50.176	middle	34.9502																															0.195	0.019			0.073	0.003	10
11	58_2	58	AL557	Norwegian Trench	2021-06-18	0.0662963	4.25044	62.0001	-169	28.426	middle	33.659																															0.537	0.003			0.149	0.013	2.48
6	59_2	59	AL557	Norwegian Trench	2021-06-18	0.40809	4.30008	61.0002	-396	297.191	middle	35.1584																															0.91	0.03			0.018	0.003	11
9	59_2	59	AL557	Norwegian Trench	2021-06-18	0.410706	4.30008	61.0002	-396	172.353	middle	35.1808																															0.86	0.07			0.014	0.006	11.7
10	59_2	59	AL557	Norwegian Trench	2021-06-18	0.411389	4.30008	61.0002	-396	150.972	middle	35.1661																															0.926	0.016			0.019	0.003	11.8
5	59_4	59	AL557	Norwegian Trench	2021-06-18	0.454063	4.30009	60.9999	-396	59.322	middle	34.7816																															0.923	0.009			0.192	-	6.95
6	59_4	59	AL557	Norwegian Trench	2021-06-18	0.454907	4.30009	60.9999	-396	38.726	middle	34.1799																															1.277	0.006			0.032	-	0.62
5	61_2	61	AL557	Norwegian Trench	2021-06-18	0.832708	4.49879	60.0016	-254	200.411	middle	35.1407																															0.01	0.01			0.031	-	10.17
9	61_2	61	AL557	Norwegian Trench	2021-06-18	0.835301	4.49879	60.0016	-254	98.743	middle	34.8968																															0	-			0.013	-	9.55
10	61_2	61	AL557	Norwegian Trench	2021-06-18	0.835833	4.49879	60.0016	-254	79.734	middle	34.8452																															0.083	0.004			0.02	-	8.83
6	61_4	61	AL557	Norwegian Trench	2021-06-18	0.870532	4.49942	60.0027	-253	29.523	middle	34.0127																															0.055	0.001			0.136	0.014	1.73
6	62_2	62	AL557	Norwegian Trench	2021-06-19	0.200035	4.69987	58.9993	-267	199.588	middle	35.1313																															0.729	0.01			0.015	0.002	11
4	62_4	62	AL557	Norwegian Trench	2021-06-19	0.244155	4.69955	58.9994	-268	100.5	middle	34.7852																															0.86	0.013			0.023	-	7.93
7	63_2	63	AL557	Norwegian Trench	2021-06-19	0.541516	5.49995	57.9999	-228	119.081	middle	35.1972																															0.166	0.007			0.057	0.006	10.9
11	63_2	63	AL557	Norwegian Trench	2021-06-19	0.543738	5.49995	57.9999	-228	50.745	middle	34.865																															0.159	0.009			0.073	0.001	9.053
7	63_4	63	AL557	Norwegian Trench	2021-06-19	0.581505	5.49925	58	-228	20.319	middle	33.8172																															0.145	0.014			0.03	0.008	0.9
9	64_2	64	AL557	Norwegian Trench	2021-06-19	0.757697	6.49956	58.0006	-349	125.058	middle	35.0287																															0.996	0.009			0.025	0.002	9.85
7	64_4	64	AL557	Norwegian Trench	2021-06-19	0.793299	6.49974	58.001	-350	40.504	middle	34.3688																															1.84	0.04			0.117	0.005	1.28
11	65_5	65	AL557	Skagerrak	2021-06-20	0.38191	9.49985	58.5001	-527	150.948	middle	35.0519																															0.151	0.026			0.029	-	10.19
[truncated: 31 more columns]
